# Supplementary material for: RD-OMICS: An Integrative Multi-Omics Data Inventory in Rare Diseases
Source: bioRxiv. 2026 Jul 3:2026.06.29.735296. Preprint. [Version 1] doi: 10.64898/2026.06.29.735296 (PMC13344981; doi:10.64898/2026.06.29.735296)
Supplement: Supplement 9 [file media-9.xlsx]

## Sheet: 1. RD-OMICS_GBM_query_results
External_experiment_source_id	Omics_type_norm	Sequencing_type_norm	Sequencing_library	Sample_count	Organism	Tissue_and_Cell_Types	Disease_State	Treatment_info	Sex	Age	Platform_name	Experiment_data_link
['GSE100013']	Transcriptomics	RNA-Seq	total RNA	2	Homo sapiens	Human glioma stem like cells					Illumina HiSeq 2500 (Homo sapiens)	['ftp://ftp.ncbi.nlm.nih.gov/geo/series/GSE100nnn/GSE100013/suppl/GSE100013_RAW.tar']
['GSE10007']	Genomics	Other	genomic DNA	4	Homo sapiens	primary brain tumor cells, Histopathological diagnosis: glioblastoma					[Mapping50K_Xba240] Affymetrix Human Mapping 50K Xba240 SNP Array	['ftp://ftp.ncbi.nlm.nih.gov/geo/series/GSE10nnn/GSE10007/suppl/GSE10007_RAW.tar']
['GSE100146']	Transcriptomics	RNA-Seq	total RNA	4	Homo sapiens	Glioblastoma stem-like cells (GSCs)	hypoxia	vehicle;MRS1220			Illumina HiSeq 2500 (Homo sapiens)	['ftp://ftp.ncbi.nlm.nih.gov/geo/series/GSE100nnn/GSE100146/suppl/GSE100146_RAW.tar', 'ftp://ftp.ncbi.nlm.nih.gov/geo/series/GSE100nnn/GSE100146/suppl/GSE100146_RESULTS.c_d.total.txt.gz']
['GSE100351']	Epigenomics	Bisulfite-seq	['genomic DNA', 'polyA RNA']	500	Homo sapiens	frozen;FFPE;RCL	Glioblastoma patient;Normal white matter control;Low-grade glioma patient				Illumina HiSeq 2000 (Homo sapiens);Illumina HiSeq 4000 (Homo sapiens);Illumina HiSeq 3000 (Homo sapiens)	['ftp://ftp.ncbi.nlm.nih.gov/geo/series/GSE100nnn/GSE100351/suppl/GSE100351_RAW.tar']
['GSE100398']	Transcriptomics	Other	total RNA	4	Homo sapiens	Brain Tumor Initiating Cell Line (BTICs) | brain					[HuGene-2_0-st] Affymetrix Human Gene 2.0 ST Array [transcript (gene) version]	['ftp://ftp.ncbi.nlm.nih.gov/geo/series/GSE100nnn/GSE100398/suppl/GSE100398_RAW.tar']
['GSE100623']	Epigenomics	ChIP-seq	['genomic DNA', 'total RNA']	24	Caenorhabditis elegans						Illumina HiSeq 2500 (Caenorhabditis elegans);Illumina NextSeq 500 (Caenorhabditis elegans)	['ftp://ftp.ncbi.nlm.nih.gov/geo/series/GSE100nnn/GSE100623/suppl/GSE100623_SET926GFPChIP_pooled_bedgraph_forIGFview.bedgraph.gz', 'ftp://ftp.ncbi.nlm.nih.gov/geo/series/GSE100nnn/GSE100623/suppl/GSE100623_n2set9set26set9set26rnaseq.txt.gz', 'ftp://ftp.ncbi.nlm.nih.gov/geo/series/GSE100nnn/GSE100623/suppl/GSE100623_set9set26H3K4me3ChIP_pooled_bedgraph_forIGFview.bedgraph.gz', 'ftp://ftp.ncbi.nlm.…
['GSE100675']	Transcriptomics	Other	total RNA	9	Homo sapiens	brain					[HTA-2_0] Affymetrix Human Transcriptome Array 2.0 [transcript (gene) version]	['ftp://ftp.ncbi.nlm.nih.gov/geo/series/GSE100nnn/GSE100675/suppl/GSE100675_RAW.tar']
['GSE100736']	Transcriptomics	Other	total RNA	6	Homo sapiens	brain | U251					Phalanx Human lncRNA OneArray v1_mRNA (Agilent-074432)	['ftp://ftp.ncbi.nlm.nih.gov/geo/series/GSE100nnn/GSE100736/suppl/GSE100736_RAW.tar']
['GSE100775']	Transcriptomics	Other	total RNA	6	Homo sapiens	brain | U251					Phalanx Human miRNA OneArray v7.1	['ftp://ftp.ncbi.nlm.nih.gov/geo/series/GSE100nnn/GSE100775/suppl/GSE100775_RAW.tar']
['GSE101148']	Epigenomics	ChIP-seq	genomic DNA	5	Homo sapiens	Primary glioblastoma tissue					Illumina NextSeq 500 (Homo sapiens)	['ftp://ftp.ncbi.nlm.nih.gov/geo/series/GSE101nnn/GSE101148/suppl/GSE101148_RAW.tar']
['GSE101291']	Transcriptomics	Other	total RNA	2	Homo sapiens	U87 glioblastoma cells					[HuGene-2_0-st] Affymetrix Human Gene 2.0 ST Array [HuGene20stv1_Hs_ENTREZG_17.0.0]	['ftp://ftp.ncbi.nlm.nih.gov/geo/series/GSE101nnn/GSE101291/suppl/GSE101291_RAW.tar']
['GSE101799']	Transcriptomics	RNA-Seq	total RNA	10	Homo sapiens		glioblastoma;DIPG	hypoxia;normoxy			Illumina HiSeq 4000 (Homo sapiens)	['ftp://ftp.ncbi.nlm.nih.gov/geo/series/GSE101nnn/GSE101799/suppl/GSE101799_S16281_normcounts.txt.gz']
['GSE101980']	Transcriptomics	RNA-Seq	total RNA	2	Homo sapiens	19NS | Glioblastoma cells					Complete Genomics (Homo sapiens)	['ftp://ftp.ncbi.nlm.nih.gov/geo/series/GSE101nnn/GSE101980/suppl/GSE101980_19NS-control_vs_19NS-TP53-R248L_Processed_data.txt.gz']
['GSE102136']	Transcriptomics	RNA-Seq	total RNA	9	Homo sapiens	adult brain	Glioblastoma (Grade IV)				Illumina HiSeq 2500 (Homo sapiens)	['ftp://ftp.ncbi.nlm.nih.gov/geo/series/GSE102nnn/GSE102136/suppl/GSE102136_Read_counts_by_clone_EnsemblID.txt.gz']
['GSE102193']	Transcriptomics	Other	total RNA	29	Homo sapiens	GCTB primary cell line;hFOB1.19 | osteoblast cell line;KM1234 | mesenchymal stem cell line;GCTB biopsy tissue	Giant cell tumor of the bone (GCTB);-		female;male		Illumina HumanHT-12 V4.0 expression beadchip	['ftp://ftp.ncbi.nlm.nih.gov/geo/series/GSE102nnn/GSE102193/suppl/GSE102193_RAW.tar', 'ftp://ftp.ncbi.nlm.nih.gov/geo/series/GSE102nnn/GSE102193/suppl/GSE102193_non-normalized.txt.gz']
['GSE10221']	Transcriptomics	Other	polyA RNA	18	Homo sapiens						Operon Human V2; print layout 1	['ftp://ftp.ncbi.nlm.nih.gov/geo/series/GSE10nnn/GSE10221/suppl/GSE10221_RAW.tar']
['GSE102244']	Transcriptomics	RNA-Seq	total RNA	6	Homo sapiens	glioblastoma | glioblastoma stem cell;glioblastoma | non-stem tumor cell					Illumina HiSeq 2000 (Homo sapiens)	['ftp://ftp.ncbi.nlm.nih.gov/geo/series/GSE102nnn/GSE102244/suppl/GSE102244_zheZhu2017_cufflinks.txt.gz']
['GSE102294']	Transcriptomics	RNA-Seq	polyA RNA	24	Mus musculus	K-Luc;RAW-Blue		Untreated Control;CpG;CpG+SWNT/LP;SWNT/LP;SWNT/CpG			Illumina HiSeq 2500 (Mus musculus)	['ftp://ftp.ncbi.nlm.nih.gov/geo/series/GSE102nnn/GSE102294/suppl/GSE102294_RPKM.txt.gz', 'ftp://ftp.ncbi.nlm.nih.gov/geo/series/GSE102nnn/GSE102294/suppl/GSE102294_read_counts.txt.gz']
['GSE102505']	Transcriptomics	RNA-Seq	total RNA	27	Homo sapiens	glioma derived stem cells;glioblastoma derived (ATCC);human derived glial cells		0.1% DMSO (vehicle);2.5 micromolar NH125;1.0 mcg/mL Tunicamycin			Illumina NextSeq 500 (Homo sapiens)	['ftp://ftp.ncbi.nlm.nih.gov/geo/series/GSE102nnn/GSE102505/suppl/GSE102505_glioma_nh125_exp_count_matrix.csv.gz']
['GSE102886']	Transcriptomics	Other	total RNA	16	Homo sapiens	Brain					Illumina HumanHT-12 V4.0 expression beadchip	['ftp://ftp.ncbi.nlm.nih.gov/geo/series/GSE102nnn/GSE102886/suppl/GSE102886_RAW.tar', 'ftp://ftp.ncbi.nlm.nih.gov/geo/series/GSE102nnn/GSE102886/suppl/GSE102886_non-normalized.txt.gz']
['GSE102924']	Transcriptomics	RNA-Seq	total RNA	6	Homo sapiens		control;ZIKV-Brazil/Dakar strains				Illumina HiSeq 3000 (Homo sapiens)	['ftp://ftp.ncbi.nlm.nih.gov/geo/series/GSE102nnn/GSE102924/suppl/GSE102924_RAW.tar']
['GSE103224']	Transcriptomics	RNA-Seq	polyA RNA	8	Homo sapiens		Glioblastoma, WHO grade IV;Anaplastic Astrocytoma, WHO grade III;Glioblastoma, recurrent		Female;Male	49;62;65;74;56;63;50;59	Illumina NextSeq 500 (Homo sapiens)	['ftp://ftp.ncbi.nlm.nih.gov/geo/series/GSE103nnn/GSE103224/suppl/GSE103224_RAW.tar']
['GSE103227']	Transcriptomics	Other	total RNA	10	Homo sapiens	brain	normal;glioblastoma				Agilent-045997 Arraystar human lncRNA microarray V3 (Probe Name Version)	['ftp://ftp.ncbi.nlm.nih.gov/geo/series/GSE103nnn/GSE103227/suppl/GSE103227_RAW.tar']
['GSE103228']	Transcriptomics	Other	total RNA	10	Homo sapiens	brain	normal;glioblastoma				Exiqon miRCURY LNA microRNA array, 7th generation [miRBase v18, condensed Probe_ID version]	['ftp://ftp.ncbi.nlm.nih.gov/geo/series/GSE103nnn/GSE103228/suppl/GSE103228_RAW.tar', 'ftp://ftp.ncbi.nlm.nih.gov/geo/series/GSE103nnn/GSE103228/suppl/GSE103228_normalized_data_with_probename.txt.gz']
['GSE103229']	Transcriptomics	Other	total RNA	0							Agilent-045997 Arraystar human lncRNA microarray V3 (Probe Name Version);Exiqon miRCURY LNA microRNA array, 7th generation [miRBase v18, condensed Probe_ID version]	['ftp://ftp.ncbi.nlm.nih.gov/geo/series/GSE103nnn/GSE103229/suppl/GSE103229_RAW.tar']
['GSE103274']	Epigenomics	ChIP-seq	genomic DNA	0							Illumina HiSeq 2000 (Homo sapiens)	['ftp://ftp.ncbi.nlm.nih.gov/geo/series/GSE103nnn/GSE103274/suppl/GSE103274_RAW.tar']
['GSE103366']	Epigenomics	ChIP-seq	['genomic DNA', 'total RNA']	12	Homo sapiens	enhancing region of CW2451 glioblastoma specimen | CD15-positive glioma stem cells (GSCs);necrotic region of CW2451 glioblastoma specimen | CD15-positive glioma stem cells (GSCs);enhancing region of CW2473 glioblastoma specimen | CD15-positive glioma stem cells (GSCs);necrotic region of CW2473 glioblastoma specimen | CD15-positive glioma stem cells (GSCs)					Illumina HiSeq 2000 (Homo sapiens);Illumina HiSeq 2500 (Homo sapiens)	['ftp://ftp.ncbi.nlm.nih.gov/geo/series/GSE103nnn/GSE103366/suppl/GSE103366_RAW.tar']
['GSE103455']	Transcriptomics	Other	total RNA	6	Homo sapiens	U251 cell line					Agilent-026652 Whole Human Genome Microarray 4x44K v2 (Probe Name version)	['ftp://ftp.ncbi.nlm.nih.gov/geo/series/GSE103nnn/GSE103455/suppl/GSE103455_RAW.tar']
['GSE103559']	Transcriptomics	RNA-Seq	total RNA	7	Homo sapiens	stem cells	GCTB		female;male		Illumina HiSeq 2500 (Homo sapiens)	['ftp://ftp.ncbi.nlm.nih.gov/geo/series/GSE103nnn/GSE103559/suppl/GSE103559_RAW.tar']
['GSE103659']	Epigenomics	Other	genomic DNA	181	Homo sapiens	brain tumor				45.43561644;53.80547945;56.32054795;60.10684932;64.94520548;54.70684932;76.15068493;28.31232877;47.81369863;56.92054795;73.10136986;63.96712329;65.90410959;60.11232877;83.72054795;58.64383562;69.47945205;50.85205479;50.38630137;51.9890411;64.07945205;65.56164384;74.83835616;20.18356164;67.45479452;61.95890411;63.14246575;62.5369863;62.47671233;74.30958904;59.51780822;61.69863014;74.76438356;42.48…	Illumina HumanMethylation450 BeadChip (HumanMethylation450_15017482)	['ftp://ftp.ncbi.nlm.nih.gov/geo/series/GSE103nnn/GSE103659/suppl/GSE103659_RAW.tar']
['GSE103790']	Transcriptomics	RNA-Seq	total RNA	9	Homo sapiens	U87 glioblastoma cells					Illumina HiSeq 2000 (Homo sapiens)	['ftp://ftp.ncbi.nlm.nih.gov/geo/series/GSE103nnn/GSE103790/suppl/GSE103790_ctrl_Myt1_Myt1l_pairend.csv.gz']
['GSE103961']	Transcriptomics	Other	total RNA	2	Homo sapiens	U87 glioblastoma cells		vehicle control;panobinostat			[HuGene-2_0-st] Affymetrix Human Gene 2.0 ST Array [HuGene20stv1_Hs_ENTREZG_17.0.0]	['ftp://ftp.ncbi.nlm.nih.gov/geo/series/GSE103nnn/GSE103961/suppl/GSE103961_RAW.tar']
['GSE103963']	Transcriptomics	Other	total RNA	2	Homo sapiens	U87 glioblastoma cells		DMSO;ONC201			[HuGene-2_0-st] Affymetrix Human Gene 2.0 ST Array [HuGene20stv1_Hs_ENTREZG_17.0.0]	['ftp://ftp.ncbi.nlm.nih.gov/geo/series/GSE103nnn/GSE103963/suppl/GSE103963_RAW.tar']
['GSE104267']	Transcriptomics	Other	total RNA	24	Homo sapiens	tissue					Phalanx Human lncRNA OneArray v1_mRNA	['ftp://ftp.ncbi.nlm.nih.gov/geo/series/GSE104nnn/GSE104267/suppl/GSE104267_RAW.tar']
['GSE104273']	Transcriptomics	Other	total RNA	4	Homo sapiens	U87 | glioblastoma		Control;ONC201;ONC206;ONC212			[HuGene-2_0-st] Affymetrix Human Gene 2.0 ST Array [HuGene20stv1_Hs_ENTREZG_17.0.0]	['ftp://ftp.ncbi.nlm.nih.gov/geo/series/GSE104nnn/GSE104273/suppl/GSE104273_RAW.tar']
['GSE104291']	Transcriptomics	Other	total RNA	26	Homo sapiens		Glioblastoma;non-tumor brain				[HG-U133_Plus_2] Affymetrix Human Genome U133 Plus 2.0 Array	['ftp://ftp.ncbi.nlm.nih.gov/geo/series/GSE104nnn/GSE104291/suppl/GSE104291_RAW.tar']
['GSE104296']	Transcriptomics	RNA-Seq	total RNA	8	Homo sapiens	U87 MG glioblastoma					Illumina HiSeq 3000 (Homo sapiens)	['ftp://ftp.ncbi.nlm.nih.gov/geo/series/GSE104nnn/GSE104296/suppl/GSE104296_RAW.tar']
['GSE104554']	Transcriptomics	Other	total RNA	38	Homo sapiens	primary glioblastoma tissue | Formalin-fixed and paraffin-embedded tissue			Male;Female	72;59;40;51;37;56;62;49;54;55;57;61;65;66;68;42;58;48;60;45;52;53;69;63	[miRNA-2] Affymetrix Multispecies miRNA-2 Array	['ftp://ftp.ncbi.nlm.nih.gov/geo/series/GSE104nnn/GSE104554/suppl/GSE104554_RAW.tar', 'ftp://ftp.ncbi.nlm.nih.gov/geo/series/GSE104nnn/GSE104554/suppl/GSE104554_fold_change.txt.gz']
['GSE104653']	Transcriptomics	Other	total RNA	8	Homo sapiens	glioma stem-like initiating cell	Glioblastoma				Agilent-072363 SurePrint G3 Human GE v3 8x60K Microarray 039494 [Feature Number Version]	['ftp://ftp.ncbi.nlm.nih.gov/geo/series/GSE104nnn/GSE104653/suppl/GSE104653_RAW.tar']
['GSE104783']	Transcriptomics	Other	total RNA	6	Homo sapiens						[HuGene-1_1-st] Affymetrix Human Gene 1.1 ST Array [transcript (gene) version]	['ftp://ftp.ncbi.nlm.nih.gov/geo/series/GSE104nnn/GSE104783/suppl/GSE104783_RAW.tar']
['GSE104806']	Transcriptomics	Other	total RNA	6	Homo sapiens	U87					Agilent-072363 SurePrint G3 Human GE v3 8x60K Microarray 039494 [Probe Name Version]	['ftp://ftp.ncbi.nlm.nih.gov/geo/series/GSE104nnn/GSE104806/suppl/GSE104806_RAW.tar']
['GSE10547']	Transcriptomics	Other	['polyA RNA', 'total RNA']	72	Homo sapiens	breast | MDA-MB-231 | Adenocarcinoma-mammary gland	Breast cancer				NCI/ATC Hs-ROSP-8k	['ftp://ftp.ncbi.nlm.nih.gov/geo/series/GSE10nnn/GSE10547/suppl/GSE10547_RAW.tar']
['GSE105773']	Transcriptomics	RNA-Seq	total RNA	12	Homo sapiens	U87MG | Glioblastoma (Astrocytoma) cells					Illumina HiSeq 2000 (Homo sapiens)	['ftp://ftp.ncbi.nlm.nih.gov/geo/series/GSE105nnn/GSE105773/suppl/GSE105773_RAW.tar']
['GSE106142']	Transcriptomics	Other	total RNA	2	Homo sapiens	Glioblastoma | U87MG astrocytic cells					Agilent-072363 SurePrint G3 Human GE v3 8x60K Microarray 039494 [Feature Number Version]	['ftp://ftp.ncbi.nlm.nih.gov/geo/series/GSE106nnn/GSE106142/suppl/GSE106142_RAW.tar']
['GSE106143']	Transcriptomics	Other	total RNA	1	Mus musculus	primary astrocyte				postnatal day 1	Agilent-028005 SurePrint G3 Mouse GE 8x60K Microarray (Feature Number version);Agilent-072363 SurePrint G3 Human GE v3 8x60K Microarray 039494 [Feature Number Version]	['ftp://ftp.ncbi.nlm.nih.gov/geo/series/GSE106nnn/GSE106143/suppl/GSE106143_RAW.tar']
['GSE106159']	Transcriptomics	RNA-Seq	total RNA	23	Homo sapiens	Brain					Illumina HiSeq 2000 (Homo sapiens)	['ftp://ftp.ncbi.nlm.nih.gov/geo/series/GSE106nnn/GSE106159/suppl/GSE106159_RAW.tar']
['GSE106482']	Epigenomics	ATAC-seq	genomic DNA	13	Homo sapiens	T98G | glioblastoma					Illumina HiSeq 2500 (Homo sapiens);Illumina NextSeq 500 (Homo sapiens)	['ftp://ftp.ncbi.nlm.nih.gov/geo/series/GSE106nnn/GSE106482/suppl/GSE106482_ATAC-seq_processed_data.txt.gz', 'ftp://ftp.ncbi.nlm.nih.gov/geo/series/GSE106nnn/GSE106482/suppl/GSE106482_RAW.tar']
['GSE106545']	Transcriptomics	RNA-Seq	total RNA	6	Homo sapiens	U-251MG | human glioblastoma cell line | brain					Illumina HiSeq 2000 (Homo sapiens)	['ftp://ftp.ncbi.nlm.nih.gov/geo/series/GSE106nnn/GSE106545/suppl/GSE106545_AXL-KO1-3_U251-1-3_All_results.txt.gz']
['GSE106557']	Transcriptomics	RNA-Seq	polyA RNA	4	Homo sapiens	GBM | tumor cells | glioma cells					HiSeq X Ten (Homo sapiens)	['ftp://ftp.ncbi.nlm.nih.gov/geo/series/GSE106nnn/GSE106557/suppl/GSE106557_RAW.tar']
['GSE106775']	Transcriptomics	RNA-Seq	total RNA	24	Mus musculus	microglia			female;male;Female	12 -18 weeks	Illumina NextSeq 500 (Mus musculus);Illumina MiniSeq (Mus musculus)	['ftp://ftp.ncbi.nlm.nih.gov/geo/series/GSE106nnn/GSE106775/suppl/GSE106775_WT_Trem2_KO_Apoe_KO.txt.gz', 'ftp://ftp.ncbi.nlm.nih.gov/geo/series/GSE106nnn/GSE106775/suppl/GSE106775_star_genes_erc.counts_microglia.txt.gz']
['GSE106804']	Transcriptomics	RNA-Seq	total RNA	19	Homo sapiens	EVHB-Chip captured Extracellular vesicles	Glioblastoma Multiforme patients;Healthy donor controls				Illumina NextSeq 500 (Homo sapiens)	['ftp://ftp.ncbi.nlm.nih.gov/geo/series/GSE106nnn/GSE106804/suppl/GSE106804_Gene_counts.txt.gz']
['GSE106810']	Transcriptomics	RNA-Seq	total RNA	49	Homo sapiens;Mus musculus	cortex;Glioblastoma;ES-derived neurons;striatal tissue;ESC-derived neurons					Illumina HiSeq 2500 (Homo sapiens);Illumina HiSeq 2500 (Mus musculus);Illumina HiSeq 3000 (Homo sapiens)	['ftp://ftp.ncbi.nlm.nih.gov/geo/series/GSE106nnn/GSE106810/suppl/GSE106810_RAW.tar', 'ftp://ftp.ncbi.nlm.nih.gov/geo/series/GSE106nnn/GSE106810/suppl/GSE106810_featC.3UTR.txt.gz', 'ftp://ftp.ncbi.nlm.nih.gov/geo/series/GSE106nnn/GSE106810/suppl/GSE106810_featC.3UTRCells.txt.gz', 'ftp://ftp.ncbi.nlm.nih.gov/geo/series/GSE106nnn/GSE106810/suppl/GSE106810_featC.RNR.txt.gz', 'ftp://ftp.ncbi.nlm.nih.…
['GSE107040']	Transcriptomics	Other	total RNA	6	Homo sapiens		Glioblastoma	none;2 Gy once;twice (2 Gy/day for two days);three times (2 Gy/day for three days)			Illumina HumanHT-12 V4.0 expression beadchip (gene symbol)	[]
['GSE107047']	Transcriptomics	RNA-Seq	total RNA	27	Homo sapiens	primary NK cells;tumor cell | COLO38 (Melanoma Cell Line);tumor cell | MCF (Breast Cancer Cell Line);tumor cell | Meljuso (Melanoma Cell Line);tumor cell | OVCA (Ovarian Cancer Cell Line)		RPMI 1640, 10% FBS, + IL-2;8h stimulation with 250ng/ml PDGF-DD (R&D Systems);8h stimulation with PMA/ionomcyin;RPMI + 10% BCS;control sup, RPMI + 10% BCS + 250ng/ml PDGF-DD;sup from NK cells stimulated with 250 ng/ml PDGF-DD in RPMI + 10% BCS			Illumina HiSeq 1000 (Homo sapiens)	['ftp://ftp.ncbi.nlm.nih.gov/geo/series/GSE107nnn/GSE107047/suppl/GSE107047_Project_223.xlsx.gz', 'ftp://ftp.ncbi.nlm.nih.gov/geo/series/GSE107nnn/GSE107047/suppl/GSE107047_human_refgu_ERCC.txt.gz']
['GSE107530']	Transcriptomics	RNA-Seq	total RNA	10	Mus musculus	endothelial cells from high grade glioma					Illumina NextSeq 500 (Mus musculus)	['ftp://ftp.ncbi.nlm.nih.gov/geo/series/GSE107nnn/GSE107530/suppl/GSE107530_RAW.tar']
['GSE107558']	Genomics	Other	genomic DNA	35	Homo sapiens				female;male		[GenomeWideSNP_6] Affymetrix Genome-Wide Human SNP 6.0 Array	['ftp://ftp.ncbi.nlm.nih.gov/geo/series/GSE107nnn/GSE107558/suppl/GSE107558_ivygap_genotyping_results.txt.gz']
['GSE107559']	Transcriptomics	RNA-Seq	total RNA	270	Homo sapiens		W11-1-1;W1-1-2;W2-1-1;W31-1-1;W32-1-1;W5-1-1;W55-1-1;W8-1-1;W9-1-1;W26-1-1;W4-1-1;W29-1-1;W38-1-1;W33-1-1;W42-1-1;W54-1-1;W43-1-1;W28-1-1;W7-1-1;W40-1-1;W48-1-1;W21-1-1;W16-1-1;W53-1-1;W27-2-1;W20-2-1;W3-1-1;W22-2-1;W12-1-1;W10-1-1;W22-1-1;W34-1-1;W6-1-1;W13-1-1;W19-1-1;W36-1-1;W39-1-1				Illumina HiSeq 2000 (Homo sapiens)	['ftp://ftp.ncbi.nlm.nih.gov/geo/series/GSE107nnn/GSE107559/suppl/GSE107559_ivygap_fpkm_table.csv.gz', 'ftp://ftp.ncbi.nlm.nih.gov/geo/series/GSE107nnn/GSE107559/suppl/GSE107559_ivygap_rows-genes.csv.gz']
['GSE107560']	Genomics	RNA-Seq	['genomic DNA', 'total RNA']	0							[GenomeWideSNP_6] Affymetrix Genome-Wide Human SNP 6.0 Array;Illumina HiSeq 2000 (Homo sapiens)	[]
['GSE10758']	Transcriptomics	Other	total RNA	10	Homo sapiens						Agilent-012097 Human 1A Microarray (V2) G4110B (Feature Number version)	['ftp://ftp.ncbi.nlm.nih.gov/geo/series/GSE10nnn/GSE10758/suppl/GSE10758_RAW.tar']
['GSE107581']	Transcriptomics	RNA-Seq	total RNA	6	Homo sapiens	U251		stable transfected cell line with PD-L1 overexpression;comparative vector only control			HiSeq X Ten (Homo sapiens)	['ftp://ftp.ncbi.nlm.nih.gov/geo/series/GSE107nnn/GSE107581/suppl/GSE107581_normalized_count.txt.gz', 'ftp://ftp.ncbi.nlm.nih.gov/geo/series/GSE107nnn/GSE107581/suppl/GSE107581_rawcount.txt.gz']
['GSE107601']	Transcriptomics	RNA-Seq	total RNA	8	Homo sapiens	GSC923 | Glioblastoma stem cells					Illumina HiSeq 2000 (Homo sapiens)	['ftp://ftp.ncbi.nlm.nih.gov/geo/series/GSE107nnn/GSE107601/suppl/GSE107601_edgeR_normalized_counts.txt.gz']
['GSE10774']	Transcriptomics	Other	total RNA	14	Homo sapiens						NHGRI_HumanKnownGene24k_cDNA chips 2003	['ftp://ftp.ncbi.nlm.nih.gov/geo/series/GSE10nnn/GSE10774/suppl/GSE10774_RAW.tar']
['GSE107859']	Transcriptomics	Other	total RNA	40	Homo sapiens	U87 | glioblastoma	basal conditions;stress conditions				[HT_HG-U133_Plus_PM] Affymetrix HT HG-U133+ PM Array Plate	['ftp://ftp.ncbi.nlm.nih.gov/geo/series/GSE107nnn/GSE107859/suppl/GSE107859_RAW.tar']
['GSE107932']	Transcriptomics	RNA-Seq	total RNA	8	Homo sapiens	U87MG glioblastoma cells					Illumina HiSeq 2500 (Homo sapiens)	['ftp://ftp.ncbi.nlm.nih.gov/geo/series/GSE107nnn/GSE107932/suppl/GSE107932_RAW.tar', 'ftp://ftp.ncbi.nlm.nih.gov/geo/series/GSE107nnn/GSE107932/suppl/GSE107932_processed_file.csv.gz']
['GSE108013']	Transcriptomics	RNA-Seq	polyA RNA	12	Homo sapiens	primary cell line-Brain tumor		creatine 24h;hypoxia;normoxia;creatine 48h			Illumina HiSeq 4000 (Homo sapiens)	['ftp://ftp.ncbi.nlm.nih.gov/geo/series/GSE108nnn/GSE108013/suppl/GSE108013_RAW.tar']
['GSE108085']	Genomics	Other	genomic DNA	0							[CytoScanHD_Array] Affymetrix CytoScan HD Array	['ftp://ftp.ncbi.nlm.nih.gov/geo/series/GSE108nnn/GSE108085/suppl/GSE108085_RAW.tar']
['GSE108088']	Transcriptomics	Other	total RNA	0							[HG-U133_Plus_2] Affymetrix Human Genome U133 Plus 2.0 Array	['ftp://ftp.ncbi.nlm.nih.gov/geo/series/GSE108nnn/GSE108088/suppl/GSE108088_RAW.tar']
['GSE108089']	Genomics	Other	['genomic DNA', 'total RNA']	84	Homo sapiens		Atypical meningioma;Choroid plexus carcinoma / Malignant peripheral nerve sheeth tumor;Pilocytisc/pilomyxoid astrocytoma;Glioblastoma;Pleomorphic xanthoastrocytoma;Mesoblastisc nephroma;Signetringcell carcinoma;Chondrosarkoma;Chordoma, dedefferentiated/anaplatic type (INI1-loss);Diffuse midline glioma H3K27M-mutated;Anaplastisc ependymoma;Juvenile xanthogranuloma;Anaplastisc pleomorfic xanthoastr…				[HG-U133_Plus_2] Affymetrix Human Genome U133 Plus 2.0 Array;[CytoScanHD_Array] Affymetrix CytoScan HD Array	['ftp://ftp.ncbi.nlm.nih.gov/geo/series/GSE108nnn/GSE108089/suppl/GSE108089_RAW.tar']
['GSE108098']	Genomics	Other	genomic DNA	8	Homo sapiens		GBM				Agilent-014950 Human Genome CGH Microarray 4x44K (Feature Number version)	['ftp://ftp.ncbi.nlm.nih.gov/geo/series/GSE108nnn/GSE108098/suppl/GSE108098_RAW.tar']
['GSE108343']	Transcriptomics	Other	total RNA	6	Homo sapiens	U251					[PrimeView] Affymetrix Human Gene Expression Array	['ftp://ftp.ncbi.nlm.nih.gov/geo/series/GSE108nnn/GSE108343/suppl/GSE108343_RAW.tar']
['GSE108474']	Transcriptomics	Other	total RNA	0							[HG-U133_Plus_2] Affymetrix Human Genome U133 Plus 2.0 Array	['ftp://ftp.ncbi.nlm.nih.gov/geo/series/GSE108nnn/GSE108474/suppl/GSE108474_RAW.tar', 'ftp://ftp.ncbi.nlm.nih.gov/geo/series/GSE108nnn/GSE108474/suppl/GSE108474_REMBRANDT_GeneExpression.txt.gz', 'ftp://ftp.ncbi.nlm.nih.gov/geo/series/GSE108nnn/GSE108474/suppl/GSE108474_REMBRANDT_biospecimen_mapping_GEO.txt.gz', 'ftp://ftp.ncbi.nlm.nih.gov/geo/series/GSE108nnn/GSE108474/suppl/GSE108474_REMBRANDT_c…
['GSE108476']	Transcriptomics	Other	total RNA	500	Homo sapiens	brain	astrocytoma | grade 2;astrocytoma | grade 3;astrocytoma;glioblastoma multiforme;glioblastoma multiforme | grade 4;glioblastoma multiforme | grade 1;mixed;mixed | grade 3;mixed | grade 2;normal;oligodendroglioma;oligodendroglioma | grade 2;oligodendroglioma | grade 3;unclassified;unknown				[HG-U133_Plus_2] Affymetrix Human Genome U133 Plus 2.0 Array;[Mapping50K_Hind240] Affymetrix Human Mapping 50K Hind240 SNP Array;[Mapping50K_Xba240] Affymetrix Human Mapping 50K Xba240 SNP Array	['ftp://ftp.ncbi.nlm.nih.gov/geo/series/GSE108nnn/GSE108476/suppl/GSE108476_RAW.tar']
['GSE108658']	Genomics	RNA-Seq	['genomic DNA', 'total RNA']	16	Mus musculus	subcutaneous mouse GBM;brain	glioma	Control virus, control water;Control virus, doxycyclin water;Slug virus, control water;Slug virus, doxycyclin water;primary glioma;relapse glioma			Illumina HiSeq 4000 (Mus musculus);BGISEQ-500 (Mus musculus)	['ftp://ftp.ncbi.nlm.nih.gov/geo/series/GSE108nnn/GSE108658/suppl/GSE108658_Processed_gene_expression.txt.gz', 'ftp://ftp.ncbi.nlm.nih.gov/geo/series/GSE108nnn/GSE108658/suppl/GSE108658_RAW.tar']
['GSE108742']	Transcriptomics	Other	total RNA	6	Homo sapiens	NCH421k | GSCs;NCH644 | GSCs;NCH441 | GSCs		shNT;shPFKFB4		4 days after transduction	Agilent-014850 Whole Human Genome Microarray 4x44K G4112F (Probe Name version)	['ftp://ftp.ncbi.nlm.nih.gov/geo/series/GSE108nnn/GSE108742/suppl/GSE108742_RAW.tar']
['GSE108749']	Transcriptomics	RNA-Seq	total RNA	4	Homo sapiens	U87 | glioblastoma		Control;treatment with drug YZ129			Illumina HiSeq 2000 (Homo sapiens)	['ftp://ftp.ncbi.nlm.nih.gov/geo/series/GSE108nnn/GSE108749/suppl/GSE108749_DMSO-vs-129_results.csv.gz']
['GSE10878']	Genomics	Other	['genomic DNA', 'total RNA']	60	Homo sapiens				Male;Female	39;70;60 Gender: Female;60;75;51;65;59;56;73;55;48;72;50;63;76	Agilent-013282 Human Genome CGH Microarray 44B (Feature number version);Agilent-014850 Whole Human Genome Microarray 4x44K G4112F (Probe Name version)	['ftp://ftp.ncbi.nlm.nih.gov/geo/series/GSE10nnn/GSE10878/suppl/GSE10878_RAW.tar']
['GSE108848']	Epigenomics	ChIP-seq	['genomic DNA', 'total RNA']	32	Caenorhabditis elegans						Illumina NextSeq 500 (Caenorhabditis elegans)	['ftp://ftp.ncbi.nlm.nih.gov/geo/series/GSE108nnn/GSE108848/suppl/GSE108848_F1_K4_H3_pooled.bedgraph.gz', 'ftp://ftp.ncbi.nlm.nih.gov/geo/series/GSE108nnn/GSE108848/suppl/GSE108848_F3_K4_H3_pooled.bedgraph.gz', 'ftp://ftp.ncbi.nlm.nih.gov/geo/series/GSE108nnn/GSE108848/suppl/GSE108848_WT_K4_H3_pooled.bedgraph.gz', 'ftp://ftp.ncbi.nlm.nih.gov/geo/series/GSE108nnn/GSE108848/suppl/GSE108848_glp1_k4_…
['GSE108862']	Transcriptomics	RNA-Seq	polyA RNA	15	Homo sapiens	brain tumor;PDGFRA positive glioma cells;PDGFRA negative glioma cells					HiSeq X Ten (Homo sapiens)	['ftp://ftp.ncbi.nlm.nih.gov/geo/series/GSE108nnn/GSE108862/suppl/GSE108862_RAW.tar']
['GSE108870']	Transcriptomics	Other	total RNA	6	Homo sapiens	U-87 MG | glioblastoma cells					[HuGene-2_0-st] Affymetrix Human Gene 2.0 ST Array [transcript (gene) version]	['ftp://ftp.ncbi.nlm.nih.gov/geo/series/GSE108nnn/GSE108870/suppl/GSE108870_RAW.tar']
['GSE108957']	Transcriptomics	Other	total RNA	2	Homo sapiens	GBM43 glioblastoma		DMSO;panobinostat			[HuGene-2_0-st] Affymetrix Human Gene 2.0 ST Array [HuGene20stv1_Hs_ENTREZG_17.0.0]	['ftp://ftp.ncbi.nlm.nih.gov/geo/series/GSE108nnn/GSE108957/suppl/GSE108957_RAW.tar']
['GSE108958']	Transcriptomics	Other	total RNA	8	Homo sapiens	NCH644		DMSO;OTX015;panobinostat;OTX015+panobinostat			[HuGene-2_0-st] Affymetrix Human Gene 2.0 ST Array [HuGene20stv1_Hs_ENTREZG_17.0.0]	['ftp://ftp.ncbi.nlm.nih.gov/geo/series/GSE108nnn/GSE108958/suppl/GSE108958_RAW.tar']
['GSE108998']	Transcriptomics	Other	total RNA	12	Homo sapiens	glioblastoma cell line | U87		after 72 h of treatment with vehicle (DMSO 0.1 %);after 72 h of treatment with allopregnanolone 10 nM;after 72 h of treatment with progesterone 10 nM;after 72 h of treatment with finasteride 100 nM			[HuGene-1_0-st] Affymetrix Human Gene 1.0 ST Array [transcript (gene) version]	['ftp://ftp.ncbi.nlm.nih.gov/geo/series/GSE108nnn/GSE108998/suppl/GSE108998_RAW.tar']
['GSE10922']	Genomics	Other	genomic DNA	28	Homo sapiens				M, age : 55;M, age : 71;M, age : 65;F, age : 61;F, age : 73;F, age : 56;F, age : 64;M, age : 69;F, age : 44;F, age : 55;M, age : 41;F, age : 10		[Mapping50K_Xba240] Affymetrix Human Mapping 50K Xba240 SNP Array	['ftp://ftp.ncbi.nlm.nih.gov/geo/series/GSE10nnn/GSE10922/suppl/GSE10922_RAW.tar']
['GSE109330']	Epigenomics	Other	genomic DNA	27	Homo sapiens	glioblastoma stem cells					Infinium MethylationEPIC	['ftp://ftp.ncbi.nlm.nih.gov/geo/series/GSE109nnn/GSE109330/suppl/GSE109330_RAW.tar']
['GSE109340']	Epigenomics	ChIP-seq	genomic DNA	18	Homo sapiens	human glioblastoma cell line LN229		10 mM glucose;1 mM glucose + 5 mM acetate;1 mM glucose			Illumina NextSeq 500 (Homo sapiens)	['ftp://ftp.ncbi.nlm.nih.gov/geo/series/GSE109nnn/GSE109340/suppl/GSE109340_RAW.tar']
['GSE109398']	Epigenomics	ATAC-seq	genomic DNA	43	Homo sapiens	glioblastoma stem cells					Illumina HiSeq 2000 (Homo sapiens)	['ftp://ftp.ncbi.nlm.nih.gov/geo/series/GSE109nnn/GSE109398/suppl/GSE109398_RAW.tar']
['GSE109399']	Epigenomics	ATAC-seq	genomic DNA	0							Illumina HiSeq 2000 (Homo sapiens);Infinium MethylationEPIC	['ftp://ftp.ncbi.nlm.nih.gov/geo/series/GSE109nnn/GSE109399/suppl/GSE109399_RAW.tar']
['GSE109569']	Transcriptomics	Other	total RNA	6	Homo sapiens	brain	GBM;Adjacent normal		male;female	43y;57y;62y	Agilent-078298 human ceRNA array V1.0 4X180K [Probe Name Version]	['ftp://ftp.ncbi.nlm.nih.gov/geo/series/GSE109nnn/GSE109569/suppl/GSE109569_RAW.tar']
['GSE109628']	Transcriptomics	Other	total RNA	31	Homo sapiens	tumor;border;priphery			male;female	82y;68y;76y;48y;69y;60y;66y;89y;65y;54y	Agilent-031181 Unrestricted_Human_miRNA_V16.0_Microarray (miRBase release 16.0 miRNA ID version)	['ftp://ftp.ncbi.nlm.nih.gov/geo/series/GSE109nnn/GSE109628/suppl/GSE109628_RAW.tar']
['GSE109867']	Transcriptomics	Other	total RNA	6	Homo sapiens	primary glioblastoma | Glioblastoma stem-like cells					[HTA-2_0] Affymetrix Human Transcriptome Array 2.0 [transcript (gene) version]	['ftp://ftp.ncbi.nlm.nih.gov/geo/series/GSE109nnn/GSE109867/suppl/GSE109867_RAW.tar']
['GSE109982']	Transcriptomics	RNA-Seq	total RNA	8	Homo sapiens	human cerebral organoid | human Embryonic Stem (ES) cell line H9 | no tdTomato fraction;human cerebral organoid | human Embryonic Stem (ES) cell line H9 | tdTomato fraction					Illumina HiSeq 2500 (Homo sapiens)	[]
['GSE110066']	Transcriptomics	Other	total RNA	4	Homo sapiens	Primary tumor cells;Tumor tissue					[HG-U133_Plus_2] Affymetrix Human Genome U133 Plus 2.0 Array	['ftp://ftp.ncbi.nlm.nih.gov/geo/series/GSE110nnn/GSE110066/suppl/GSE110066_RAW.tar', 'ftp://ftp.ncbi.nlm.nih.gov/geo/series/GSE110nnn/GSE110066/suppl/GSE110066_STDNZ_final.xlsx.gz']
['GSE110130']	Transcriptomics	RNA-Seq	total RNA	4	Homo sapiens	glioblastoma cells;human neuron cells		without TTF treatment;with TTF treatment for 2 days;with TTF treatment for 10 days;human neuron			Illumina HiSeq 2500 (Homo sapiens)	['ftp://ftp.ncbi.nlm.nih.gov/geo/series/GSE110nnn/GSE110130/suppl/GSE110130_RAW.tar']
['GSE110152']	Transcriptomics	Other	total RNA	2	Homo sapiens	U87 | glioma cancer cells					[HuGene-2_0-st] Affymetrix Human Gene 2.0 ST Array [HuGene20stv1_Hs_ENTREZG_17.0.0]	['ftp://ftp.ncbi.nlm.nih.gov/geo/series/GSE110nnn/GSE110152/suppl/GSE110152_RAW.tar']
['GSE110424']	Epigenomics	ChIP-seq	['genomic DNA', 'total RNA']	19	Homo sapiens	U87 | glioblastoma cells;TPC1115 | glioblastoma cells					Illumina HiSeq 4000 (Homo sapiens);BGISEQ-500 (Homo sapiens)	['ftp://ftp.ncbi.nlm.nih.gov/geo/series/GSE110nnn/GSE110424/suppl/GSE110424_RAW.tar']
['GSE110767']	Transcriptomics	RNA-Seq	total RNA	4	Homo sapiens	U87 (ATCC) | glioblastoma		0 mM carnosine;50 mM carnosine			Illumina HiSeq 2500 (Homo sapiens)	['ftp://ftp.ncbi.nlm.nih.gov/geo/series/GSE110nnn/GSE110767/suppl/GSE110767_processed_rawCounts.txt.gz']
['GSE110866']	Transcriptomics	RNA-Seq	total RNA	0							Illumina HiSeq 2000 (Mus musculus)	['ftp://ftp.ncbi.nlm.nih.gov/geo/series/GSE110nnn/GSE110866/suppl/GSE110866_Diff-genes-1.txt.gz']
['GSE110867']	Transcriptomics	RNA-Seq	total RNA	0							Illumina HiSeq 2000 (Mus musculus)	['ftp://ftp.ncbi.nlm.nih.gov/geo/series/GSE110nnn/GSE110867/suppl/GSE110867_DE_genes.txt.gz']
['GSE110868']	Transcriptomics	RNA-Seq	polyA RNA	0							Illumina HiSeq 2000 (Mus musculus)	['ftp://ftp.ncbi.nlm.nih.gov/geo/series/GSE110nnn/GSE110868/suppl/GSE110868_normalized_data.txt.gz']
['GSE110869']	Transcriptomics	RNA-Seq	['polyA RNA', 'total RNA']	18	Mus musculus	brain | mouse brain neural stem cells;brain | mouse brain tumor stem cells;brain | neural stem cells;brain | brain tumor stem cell;brain | brain tumor stem cells;brain | brain tumor stem cells Gpd1 knock-out by Crispr-cas9					Illumina HiSeq 2000 (Mus musculus)	[]
['GSE110890']	Transcriptomics	Other	total RNA	12	Mus musculus	Brain		Control;TMZ;Anti-PD-1;Combination			[MoGene-2_0-st] Affymetrix Mouse Gene 2.0 ST Array [transcript (gene) version]	['ftp://ftp.ncbi.nlm.nih.gov/geo/series/GSE110nnn/GSE110890/suppl/GSE110890_RAW.tar']
['GSE11100']	Transcriptomics	Other	total RNA	22	Homo sapiens						[HG-U133_Plus_2] Affymetrix Human Genome U133 Plus 2.0 Array	['ftp://ftp.ncbi.nlm.nih.gov/geo/series/GSE11nnn/GSE11100/suppl/GSE11100_RAW.tar']
['GSE111231']	Transcriptomics	RNA-Seq	total RNA	6	Homo sapiens						Illumina HiSeq 4000 (Homo sapiens)	['ftp://ftp.ncbi.nlm.nih.gov/geo/series/GSE111nnn/GSE111231/suppl/GSE111231_RAW.tar']
['GSE111247']	Transcriptomics	RNA-Seq	total RNA	45	Homo sapiens	glioblastoma cell line | LNZ308		no treatment;viral therapy;radiotherapy;Control double treatment radiotherapy and viral therapy;Chemotherapy;Control Chemotherapy;double treatment chemotherapy - viral therapy;triple treatment chemotherapy - viral therapy - radiotherapy		0h;36h;96h	Illumina HiSeq 2500 (Homo sapiens)	['ftp://ftp.ncbi.nlm.nih.gov/geo/series/GSE111nnn/GSE111247/suppl/GSE111247_all_counts.csv.gz']
['GSE111260']	Transcriptomics	Other	total RNA	70	Homo sapiens		AII;OII;pGBM;sGBM;control		Male;Female	35;25;32;28;42;43;37;31;64;29;40;36;51;41;61;38;55;30;45;23;70;82;76;56;63;59;84;79;58;53;46;65;62;81;54;48;50;75;67	[HuEx-1_0-st] Affymetrix Human Exon 1.0 ST Array [transcript (gene) version]	['ftp://ftp.ncbi.nlm.nih.gov/geo/series/GSE111nnn/GSE111260/suppl/GSE111260_RAW.tar']
['GSE111458']	Transcriptomics	RNA-Seq	polyA RNA	0							Illumina HiSeq 2500 (Homo sapiens)	['ftp://ftp.ncbi.nlm.nih.gov/geo/series/GSE111nnn/GSE111458/suppl/GSE111458_RAW.tar']
['GSE111462']	Transcriptomics	RNA-Seq	polyA RNA	68	Mus musculus;Homo sapiens	immortalized gonadotrope cells | anterior pituitary;Dissociated primary cells | pituitary;brain, cortex | Dissociated cells from biopsy;Dissociated primary cells		Vehicle;GnRH	female		Illumina HiSeq 2500 (Homo sapiens);Illumina HiSeq 2500 (Mus musculus)	['ftp://ftp.ncbi.nlm.nih.gov/geo/series/GSE111nnn/GSE111462/suppl/GSE111462_RAW.tar']
['GSE111571']	Transcriptomics	RNA-Seq	total RNA	20	Homo sapiens	human glioblastoma cell line (1321N1)		Untreated;S1P			Illumina HiSeq 2500 (Homo sapiens)	['ftp://ftp.ncbi.nlm.nih.gov/geo/series/GSE111nnn/GSE111571/suppl/GSE111571_all_counts.tsv.gz']
['GSE111627']	Epigenomics	Other	genomic DNA	30	Homo sapiens	glioblastoma tumor			F;M		Infinium MethylationEPIC	['ftp://ftp.ncbi.nlm.nih.gov/geo/series/GSE111nnn/GSE111627/suppl/GSE111627_RAW.tar', 'ftp://ftp.ncbi.nlm.nih.gov/geo/series/GSE111nnn/GSE111627/suppl/GSE111627_signal_intensities.txt.gz']
['GSE111676']	Transcriptomics	RNA-Seq	total RNA	16	Homo sapiens	glioma patient-derived xenograft;glioma tissue		DMSO;LY2109761			BGISEQ-500 (Homo sapiens)	['ftp://ftp.ncbi.nlm.nih.gov/geo/series/GSE111nnn/GSE111676/suppl/GSE111676_RAW.tar']
['GSE111806']	Transcriptomics	RNA-Seq	total RNA	5	Mus musculus	CL/MES-gene set enriched glioma;Proneural (PN) gene set-enriched gliomas					Illumina HiSeq 2000 (Mus musculus)	['ftp://ftp.ncbi.nlm.nih.gov/geo/series/GSE111nnn/GSE111806/suppl/GSE111806_RAW.tar']
['GSE112240']	Epigenomics	ChIP-seq	genomic DNA	5	Homo sapiens	T98G					Illumina HiSeq 2500 (Homo sapiens)	['ftp://ftp.ncbi.nlm.nih.gov/geo/series/GSE112nnn/GSE112240/suppl/GSE112240_T98_EZH2_HsAbcam1.filtered.narrowPeak.gz', 'ftp://ftp.ncbi.nlm.nih.gov/geo/series/GSE112nnn/GSE112240/suppl/GSE112240_T98_H3k27me3_HsCmb.filtered.narrowPeak.gz']
['GSE112241']	Transcriptomics	RNA-Seq	total RNA	12	Homo sapiens	T98G					Illumina HiSeq 2500 (Homo sapiens)	['ftp://ftp.ncbi.nlm.nih.gov/geo/series/GSE112nnn/GSE112241/suppl/GSE112241_DESeq2_EZH2KO_WT_enrich_padj005_protcod_norm_counts.csv.gz', 'ftp://ftp.ncbi.nlm.nih.gov/geo/series/GSE112nnn/GSE112241/suppl/GSE112241_DESeq2_KO_VP_vs_NO_padj005_protcod_norm_counts.csv.gz', 'ftp://ftp.ncbi.nlm.nih.gov/geo/series/GSE112nnn/GSE112241/suppl/GSE112241_DESeq2_WT_VP_vs_NO_padj005_protcod_norm_counts.csv.gz']
['GSE11233']	Transcriptomics	Other	total RNA	8	Homo sapiens						Agilent-014850 Whole Human Genome Microarray 4x44K G4112F (Feature Number version)	['ftp://ftp.ncbi.nlm.nih.gov/geo/series/GSE11nnn/GSE11233/suppl/GSE11233_RAW.tar']
['GSE112462']	Transcriptomics	Other	total RNA	36	Homo sapiens	NORMAL/NONDISEASED | serum extracellular vescicles (SEV);ASTROCYTOMAS | serum extracellular vescicles (SEV);OLIGODENDROGLIOMA | serum extracellular vescicles (SEV);GLIOBLASTOMA | serum extracellular vescicles (SEV)					Nanostring human miRNA panel (NS_H_MIR_V3A)	['ftp://ftp.ncbi.nlm.nih.gov/geo/series/GSE112nnn/GSE112462/suppl/GSE112462_RAW.tar']
['GSE112645']	Epigenomics	ChIP-seq	genomic DNA	12	Homo sapiens	U-251					Illumina HiSeq 2500 (Homo sapiens)	['ftp://ftp.ncbi.nlm.nih.gov/geo/series/GSE112nnn/GSE112645/suppl/GSE112645_RAW.tar']
['GSE112648']	Transcriptomics	RNA-Seq	total RNA	18	Homo sapiens	U-251 | Glioblastoma					Illumina HiSeq 2500 (Homo sapiens)	[]
['GSE112650']	Epigenomics	ChIP-seq	['genomic DNA', 'total RNA']	0							Illumina HiSeq 2500 (Homo sapiens)	['ftp://ftp.ncbi.nlm.nih.gov/geo/series/GSE112nnn/GSE112650/suppl/GSE112650_RAW.tar']
['GSE112651']	Transcriptomics	Other	total RNA	2	Homo sapiens	T98G					Illumina HiSeq 2500 (Homo sapiens)	['ftp://ftp.ncbi.nlm.nih.gov/geo/series/GSE112nnn/GSE112651/suppl/GSE112651_AGO2_common_peaks_noreps.bed.gz']
['GSE112733']	Genomics	Other	genomic DNA	0							HiSeq X Ten (Homo sapiens)	[]
['GSE112734']	Transcriptomics	RNA-Seq	total RNA	0							BGISEQ-500 (Homo sapiens)	['ftp://ftp.ncbi.nlm.nih.gov/geo/series/GSE112nnn/GSE112734/suppl/GSE112734_AllSamples.GeneExpression.FPKM.txt.gz']
['GSE112735']	Transcriptomics	RNA-Seq	total RNA	0							Illumina HiSeq 4000 (Homo sapiens)	[]
['GSE112736']	Genomics	RNA-Seq	['genomic DNA', 'total RNA']	46	Homo sapiens	glioblastoma cells | U87					Illumina HiSeq 4000 (Homo sapiens);HiSeq X Ten (Homo sapiens);BGISEQ-500 (Homo sapiens)	[]
['GSE1128']	Transcriptomics	Other	total RNA	11	Homo sapiens						Agilent Human 1 cDNA Microarray (G4100A) [layout A]	['ftp://ftp.ncbi.nlm.nih.gov/geo/series/GSE1nnn/GSE1128/suppl/GSE1128_RAW.tar']
['GSE112810']	Transcriptomics	RNA-Seq	total RNA	4	Mus musculus	Embryonic Neural Stem Cells | Brain				gestation day 14th	Illumina HiSeq 2000 (Mus musculus)	['ftp://ftp.ncbi.nlm.nih.gov/geo/series/GSE112nnn/GSE112810/suppl/GSE112810_RAW.tar']
['GSE112902']	Transcriptomics	Other	total RNA	8	Homo sapiens	Melanoma | Mel624					Illumina HiSeq 2000 (Homo sapiens)	[]
['GSE113149']	Transcriptomics	Other	total RNA	4	Homo sapiens	GSC20 | Glioma stem cells (GSCs);GSC185 | Glioma stem cells (GSCs)					[HTA-2_0] Affymetrix Human Transcriptome Array 2.0 [transcript (gene) version]	['ftp://ftp.ncbi.nlm.nih.gov/geo/series/GSE113nnn/GSE113149/suppl/GSE113149_RAW.tar']
['GSE113261']	Transcriptomics	RNA-Seq	polyA RNA	18	Homo sapiens	G508 | glioblastoma stem cells;G532 | glioblastoma stem cells					Illumina HiSeq 2500 (Homo sapiens)	['ftp://ftp.ncbi.nlm.nih.gov/geo/series/GSE113nnn/GSE113261/suppl/GSE113261_RAW.tar']
['GSE113361']	Epigenomics	ChIP-seq	genomic DNA	5	Homo sapiens	T98G | Glioblastoma multiforme cell line					Illumina HiSeq 2500 (Homo sapiens)	['ftp://ftp.ncbi.nlm.nih.gov/geo/series/GSE113nnn/GSE113361/suppl/GSE113361_RAW.tar']
['GSE113370']	Transcriptomics	Other	total RNA	9	Mus musculus	cortices | microglia				P0-P2	[HT_MG-430_PM] Affymetrix HT MG-430 PM Array Plate	['ftp://ftp.ncbi.nlm.nih.gov/geo/series/GSE113nnn/GSE113370/suppl/GSE113370_RAW.tar']
['GSE113474']	Transcriptomics	RNA-Seq	total RNA	24	Homo sapiens	high grade glioblastoma tumor			F;M	29;76;62;41;57;52;34;67;64;56;73;69;65;66;44;84;58;70;79	Illumina HiSeq 2500 (Homo sapiens)	['ftp://ftp.ncbi.nlm.nih.gov/geo/series/GSE113nnn/GSE113474/suppl/GSE113474_counts.norm.csv.gz', 'ftp://ftp.ncbi.nlm.nih.gov/geo/series/GSE113nnn/GSE113474/suppl/GSE113474_counts.raw.csv.gz']
['GSE113510']	Transcriptomics	Other	total RNA	6	Homo sapiens	Glioblastoma cell | Parental LN229;Glioblastoma cell | Temozolomide-resistant LN229					Agilent-074348 Human LncRNA v6 4X180K [Probe Name Version]	['ftp://ftp.ncbi.nlm.nih.gov/geo/series/GSE113nnn/GSE113510/suppl/GSE113510_RAW.tar']
['GSE113512']	Transcriptomics	Other	total RNA	8	Homo sapiens	Primary Glioblastoma (GBM) Cells					[Clariom_S_Human] Affymetrix Clariom S Assay, Human (Includes Pico Assay)	['ftp://ftp.ncbi.nlm.nih.gov/geo/series/GSE113nnn/GSE113512/suppl/GSE113512_RAW.tar', 'ftp://ftp.ncbi.nlm.nih.gov/geo/series/GSE113nnn/GSE113512/suppl/GSE113512_complete_normalized_data_including_control_probes.txt.gz']
['GSE113816']	Epigenomics	ChIP-seq	['genomic DNA', 'total RNA']	16	Homo sapiens	GBM12-5199 | frozen xenograft tissue;GBM12-3080 | frozen xenograft tissue					Illumina HiSeq 2000 (Homo sapiens)	['ftp://ftp.ncbi.nlm.nih.gov/geo/series/GSE113nnn/GSE113816/suppl/GSE113816_RAW.tar']
['GSE113824']	Epigenomics	ChIP-seq	genomic DNA	12	Homo sapiens	U251	hypoxia;normoxia				Illumina HiSeq 4000 (Homo sapiens)	['ftp://ftp.ncbi.nlm.nih.gov/geo/series/GSE113nnn/GSE113824/suppl/GSE113824_RAW.tar']
['GSE113961']	Transcriptomics	Other	total RNA	4	Homo sapiens	U87 | glioblastoma	24h vehicle;24h crizotinib;crizotinib-sensitive;crizotinib-resistant				[HuGene-2_0-st] Affymetrix Human Gene 2.0 ST Array [HuGene20stv1_Hs_ENTREZG_17.0.0]	['ftp://ftp.ncbi.nlm.nih.gov/geo/series/GSE113nnn/GSE113961/suppl/GSE113961_RAW.tar']
['GSE114222']	Transcriptomics	RNA-Seq	total RNA	42	Homo sapiens	brain		Stem Methyl RNA IP;Stem Methyl RNA Control Total;Differentiated Methyl RNA IP;Differentiated Methyl RNA Control;Stem Polysome-associated RNA;Stem Total RNA;Differentiated Polysome-associated RNA;Differentiated Total RNA;Mock miRNA methyl RNA IP;Mock miRNA methyl RNA control total;143-3p miRNA methyl RNA IP;143-3p miRNA methyl RNA control total;145-5p miRNA methyl RNA IP;145-5p miRNA methyl RNA co…			Illumina HiSeq 2500 (Homo sapiens)	['ftp://ftp.ncbi.nlm.nih.gov/geo/series/GSE114nnn/GSE114222/suppl/GSE114222_gbm1.methylationPeaks.txt.gz', 'ftp://ftp.ncbi.nlm.nih.gov/geo/series/GSE114nnn/GSE114222/suppl/GSE114222_gbm1.mir143.methylationPeaks.txt.gz', 'ftp://ftp.ncbi.nlm.nih.gov/geo/series/GSE114nnn/GSE114222/suppl/GSE114222_gbm1.mir145.methylationPeaks.txt.gz', 'ftp://ftp.ncbi.nlm.nih.gov/geo/series/GSE114nnn/GSE114222/suppl/G…
['GSE114438']	Transcriptomics	Other	total RNA	9	Mus musculus	oligodendrocyte precursor cells from mouse model of GBM;tumor from mouse model of GBM		600mg/kg DOX;25mg/kg DOX			[MoGene-2_0-st] Affymetrix Mouse Gene 2.0 ST Array [transcript (gene) version]	['ftp://ftp.ncbi.nlm.nih.gov/geo/series/GSE114nnn/GSE114438/suppl/GSE114438_RAW.tar']
['GSE114456']	Transcriptomics	RNA-Seq	polyA RNA	152	Mus musculus	brain tumor stem cells;brain tumor cells					Illumina HiSeq 2000 (Mus musculus)	['ftp://ftp.ncbi.nlm.nih.gov/geo/series/GSE114nnn/GSE114456/suppl/GSE114456_raw.count.txt.gz', 'ftp://ftp.ncbi.nlm.nih.gov/geo/series/GSE114nnn/GSE114456/suppl/GSE114456_raw.tpm.txt.gz']
['GSE114534']	Epigenomics	Other	genomic DNA	44	Homo sapiens	Glioblastoma			Male;Female		Illumina HumanMethylation450 BeadChip (HumanMethylation450_15017482)	['ftp://ftp.ncbi.nlm.nih.gov/geo/series/GSE114nnn/GSE114534/suppl/GSE114534_RAW.tar', 'ftp://ftp.ncbi.nlm.nih.gov/geo/series/GSE114nnn/GSE114534/suppl/GSE114534_signal_intensities.txt.gz']
['GSE114574']	Transcriptomics	RNA-Seq	polyA RNA	12	Homo sapiens	Brain | GBM cells in 3D organoid culture					Illumina HiSeq 2500 (Homo sapiens)	['ftp://ftp.ncbi.nlm.nih.gov/geo/series/GSE114nnn/GSE114574/suppl/GSE114574_E75.counts.txt.gz', 'ftp://ftp.ncbi.nlm.nih.gov/geo/series/GSE114nnn/GSE114574/suppl/GSE114574_FPKM.csv.gz']
['GSE114867']	Transcriptomics	Other	total RNA	5	Homo sapiens	12-0160 | patient-derived primary glioblastoma cell line;12-0106 | patient-derived primary glioblastoma cell line;13-0302 | patient-derived primary glioblastoma cell line;12-0358 | patient-derived primary glioblastoma cell line;12-0008 | patient-derived primary glioblastoma cell line					[HG-U133_Plus_2] Affymetrix Human Genome U133 Plus 2.0 Array	['ftp://ftp.ncbi.nlm.nih.gov/geo/series/GSE114nnn/GSE114867/suppl/GSE114867_RAW.tar']
['GSE114915']	Transcriptomics	Other	total RNA	12	Homo sapiens	NMA7;GBM10;GBM30;NMA50;NMA59;NMA65					Illumina HumanHT-12 V4.0 expression beadchip	['ftp://ftp.ncbi.nlm.nih.gov/geo/series/GSE114nnn/GSE114915/suppl/GSE114915_RAW.tar', 'ftp://ftp.ncbi.nlm.nih.gov/geo/series/GSE114nnn/GSE114915/suppl/GSE114915_non_normalized.txt.gz']
['GSE115397']	Transcriptomics	RNA-Seq	total RNA	13	Homo sapiens	early post-mortem DIPG;pediatric normal cortex;adult GBM			female;male		Illumina NextSeq 500 (Homo sapiens)	['ftp://ftp.ncbi.nlm.nih.gov/geo/series/GSE115nnn/GSE115397/suppl/GSE115397_allCounts.raw.txt.gz']
['GSE115459']	Transcriptomics	Other	total RNA	9	Homo sapiens	Cancer tissue;Peritumoral tissue			male;female	65;58;63	Agilent-038314 CBC Homo sapiens lncRNA + mRNA microarray V2.0 (Feature Number version)	['ftp://ftp.ncbi.nlm.nih.gov/geo/series/GSE115nnn/GSE115459/suppl/GSE115459_RAW.tar', 'ftp://ftp.ncbi.nlm.nih.gov/geo/series/GSE115nnn/GSE115459/suppl/GSE115459_processed_data.txt.gz']
['GSE115509']	Transcriptomics	RNA-Seq	polyA RNA	18	Homo sapiens	DAOY | desmoplastic cerebellar medulloblastoma;U87mg | glioblastoma		control;electric field exposure		0 hr;2 hr;8 hr	Illumina HiSeq 2500 (Homo sapiens)	['ftp://ftp.ncbi.nlm.nih.gov/geo/series/GSE115nnn/GSE115509/suppl/GSE115509_consolidated_sleuth_output.tsv.gz']
['GSE115840']	Transcriptomics	Other	total RNA	52	Mus musculus	medulloblastoma;normal brain;glioma					[Mouse430_2] Affymetrix Mouse Genome 430 2.0 Array	['ftp://ftp.ncbi.nlm.nih.gov/geo/series/GSE115nnn/GSE115840/suppl/GSE115840_RAW.tar']
['GSE116012']	Transcriptomics	Other	total RNA	4	Homo sapiens	Glioblastoma stem-like cells					[HTA-2_0] Affymetrix Human Transcriptome Array 2.0 [transcript (gene) version]	['ftp://ftp.ncbi.nlm.nih.gov/geo/series/GSE116nnn/GSE116012/suppl/GSE116012_RAW.tar']
['GSE116298']	Epigenomics	Other	genomic DNA	47	Homo sapiens	high-grade glioma;High-grade glioma;Meningioma			Male;Female		Infinium MethylationEPIC	['ftp://ftp.ncbi.nlm.nih.gov/geo/series/GSE116nnn/GSE116298/suppl/GSE116298_RAW.tar']
['GSE116414']	Transcriptomics	Other	total RNA	6	Homo sapiens	brain					[HuGene-2_0-st] Affymetrix Human Gene 2.0 ST Array [transcript (gene) version]	['ftp://ftp.ncbi.nlm.nih.gov/geo/series/GSE116nnn/GSE116414/suppl/GSE116414_RAW.tar']
['GSE116488']	Transcriptomics	Other	total RNA	8	Homo sapiens	Glioblastoma cell culture	Serum-containing media;NSC media				[HTA-2_0] Affymetrix Human Transcriptome Array 2.0 [transcript (gene) version]	['ftp://ftp.ncbi.nlm.nih.gov/geo/series/GSE116nnn/GSE116488/suppl/GSE116488_RAW.tar']
['GSE116520']	Transcriptomics	Other	total RNA	42	Homo sapiens	Tumour core;Peritumoural brain zone;Non-neoplastic brain tissue	Glioblastoma		Male;Female	Adult	Illumina HumanHT-12 V4.0 expression beadchip	['ftp://ftp.ncbi.nlm.nih.gov/geo/series/GSE116nnn/GSE116520/suppl/GSE116520_RAW.tar', 'ftp://ftp.ncbi.nlm.nih.gov/geo/series/GSE116nnn/GSE116520/suppl/GSE116520_non-normalized.txt.gz']
['GSE116531']	Transcriptomics	Other	total RNA	6	Homo sapiens	U87 | Human Glioblastoma cell					Agilent-052909 CBC_lncRNAmRNA_V3 (Probe Name version)	['ftp://ftp.ncbi.nlm.nih.gov/geo/series/GSE116nnn/GSE116531/suppl/GSE116531_RAW.tar', 'ftp://ftp.ncbi.nlm.nih.gov/geo/series/GSE116nnn/GSE116531/suppl/GSE116531_processed_data.txt.gz']
['GSE116545']	Transcriptomics	Other	total RNA	6	Homo sapiens	GBMX16 patient-derived xenoline					nCounter pancancer-immune-profiling-panel	['ftp://ftp.ncbi.nlm.nih.gov/geo/series/GSE116nnn/GSE116545/suppl/GSE116545_raw_data.txt.gz']
['GSE116621']	Transcriptomics	RNA-Seq	polyA RNA	3	Homo sapiens	TS543	Anaplastic Astrocytoma, WHO grade III		Female	56	Illumina NextSeq 500 (Homo sapiens)	['ftp://ftp.ncbi.nlm.nih.gov/geo/series/GSE116nnn/GSE116621/suppl/GSE116621_RAW.tar']
['GSE117126']	Transcriptomics	Other	total RNA	2	Homo sapiens	U-87 MG			male		[HuGene-2_0-st] Affymetrix Human Gene 2.0 ST Array [transcript (gene) version]	['ftp://ftp.ncbi.nlm.nih.gov/geo/series/GSE117nnn/GSE117126/suppl/GSE117126_RAW.tar']
['GSE117258']	Transcriptomics	RNA-Seq	total RNA	9	Mus musculus	Glioblastoma tumor					Illumina HiSeq 4000 (Mus musculus)	['ftp://ftp.ncbi.nlm.nih.gov/geo/series/GSE117nnn/GSE117258/suppl/GSE117258_RAW.tar']
['GSE117423']	Transcriptomics	Other	total RNA	12	Homo sapiens	Adjacent normal tissue to low grade astrocytoma grade II;Low grade astrocytoma grade II tumor tissue;Adjacent normal tissue to rhabdoid tumor grade IV;Rhabdoid tumor grade IV tumor tissue;Adjacent normal tissue to gliosarcoma grade IV;Gliosarcoma grade IV tumor tissue;Adjacent normal tissue to oligodendroglioma grade II;Oligodendroglioma grade II tumor tissue;Adjacent normal tissue to glioblastom…					[HuGene-2_0-st] Affymetrix Human Gene 2.0 ST Array [transcript (gene) version]	['ftp://ftp.ncbi.nlm.nih.gov/geo/series/GSE117nnn/GSE117423/suppl/GSE117423_RAW.tar']
['GSE117448']	Epigenomics	Other	genomic DNA	6	Homo sapiens	tumor spheres;monolayer cells					Illumina HumanMethylation450 BeadChip (HumanMethylation450_15017482)	['ftp://ftp.ncbi.nlm.nih.gov/geo/series/GSE117nnn/GSE117448/suppl/GSE117448_MdepU251_unmethylated_methylated.txt.gz', 'ftp://ftp.ncbi.nlm.nih.gov/geo/series/GSE117nnn/GSE117448/suppl/GSE117448_RAW.tar']
['GSE117543']	Transcriptomics	RNA-Seq	total RNA	6	Homo sapiens	tumor spheres;adherent monolayer cells					Illumina HiSeq 1000 (Homo sapiens)	['ftp://ftp.ncbi.nlm.nih.gov/geo/series/GSE117nnn/GSE117543/suppl/GSE117543_MdepU251_transcriptome_TMM-log2cpm.txt.gz']
['GSE117544']	Genomics	RNA-Seq	['genomic DNA', 'total RNA']	0							Illumina HumanMethylation450 BeadChip (HumanMethylation450_15017482);Illumina HiSeq 1000 (Homo sapiens)	['ftp://ftp.ncbi.nlm.nih.gov/geo/series/GSE117nnn/GSE117544/suppl/GSE117544_RAW.tar']
['GSE117599']	Transcriptomics	RNA-Seq	total RNA	2	Homo sapiens		pediatric GBM | recurrence;pediatric GBM | second recurrence			1;15	Illumina NextSeq 500 (Homo sapiens)	['ftp://ftp.ncbi.nlm.nih.gov/geo/series/GSE117nnn/GSE117599/suppl/GSE117599_RAW.tar']
['GSE117632']	Transcriptomics	RNA-Seq	total RNA	0							Illumina HiSeq 2000 (Homo sapiens);Illumina HiSeq 4000 (Homo sapiens)	['ftp://ftp.ncbi.nlm.nih.gov/geo/series/GSE117nnn/GSE117632/suppl/GSE117632_387_Hypoxia_vs_Normoxia_RNAseq_Processed.xlsx.gz', 'ftp://ftp.ncbi.nlm.nih.gov/geo/series/GSE117nnn/GSE117632/suppl/GSE117632_Hypoxia_ALKBH1_Knockdown_RNAseq_Processed.xlsx.gz', 'ftp://ftp.ncbi.nlm.nih.gov/geo/series/GSE117nnn/GSE117632/suppl/GSE117632_Normoxia_ALKBH1_Knockdown_RNAseq_Processed.xlsx.gz']
['GSE117685']	Epigenomics	ATAC-seq	['genomic DNA', 'polyA RNA']	31	Homo sapiens	EGFR- cells;EGFR+ cells					Illumina HiSeq 2500 (Homo sapiens)	['ftp://ftp.ncbi.nlm.nih.gov/geo/series/GSE117nnn/GSE117685/suppl/GSE117685_ATAC-seq_processed_data_file.txt.gz', 'ftp://ftp.ncbi.nlm.nih.gov/geo/series/GSE117nnn/GSE117685/suppl/GSE117685_rld-normalized.csv.gz']
['GSE11778']	Transcriptomics	Other	total RNA	6	Homo sapiens						Rosetta/Merck Human 44k 1.1 microarray	['ftp://ftp.ncbi.nlm.nih.gov/geo/series/GSE11nnn/GSE11778/suppl/GSE11778_RAW.tar']
['GSE117832']	Transcriptomics	Other	total RNA	4	Homo sapiens	Jurkat | T cells					Illumina NextSeq 500 (Homo sapiens)	['ftp://ftp.ncbi.nlm.nih.gov/geo/series/GSE117nnn/GSE117832/suppl/GSE117832_RAW.tar']
['GSE117838']	Transcriptomics	RNA-Seq	total RNA	5	Homo sapiens	U87 | Glioblastoma cell line					Illumina Genome Analyzer (Homo sapiens)	['ftp://ftp.ncbi.nlm.nih.gov/geo/series/GSE117nnn/GSE117838/suppl/GSE117838_Cuffdiff_for_all_lines.txt.gz']
['GSE117905']	Transcriptomics	Other	total RNA	16	Homo sapiens	GBM cells					[HG-U133_Plus_2] Affymetrix Human Genome U133 Plus 2.0 Array	['ftp://ftp.ncbi.nlm.nih.gov/geo/series/GSE117nnn/GSE117905/suppl/GSE117905_RAW.tar']
['GSE118092']	Epigenomics	ATAC-seq	genomic DNA	0							Illumina HiSeq 4000 (Homo sapiens)	['ftp://ftp.ncbi.nlm.nih.gov/geo/series/GSE118nnn/GSE118092/suppl/GSE118092_RAW.tar']
['GSE118093']	Epigenomics	ATAC-seq	['genomic DNA', 'total RNA']	17	Homo sapiens	glioblastoma stem cells	Normoxia;Hypoxia				Illumina HiSeq 2000 (Homo sapiens);Illumina HiSeq 4000 (Homo sapiens)	['ftp://ftp.ncbi.nlm.nih.gov/geo/series/GSE118nnn/GSE118093/suppl/GSE118093_RAW.tar']
['GSE11848']	Transcriptomics	Other	total RNA	20	Homo sapiens						TIGR_HUMAN_40k_cDNAarray_1	['ftp://ftp.ncbi.nlm.nih.gov/geo/series/GSE11nnn/GSE11848/suppl/GSE11848_RAW.tar']
['GSE118683']	Transcriptomics	Other	total RNA	16	Homo sapiens	secondary Glioblastoma;Oligo√Ç¬∞III;primary Glioblastoma			male;female		Illumina HumanHT-12 V4.0 expression beadchip	['ftp://ftp.ncbi.nlm.nih.gov/geo/series/GSE118nnn/GSE118683/suppl/GSE118683_RAW.tar', 'ftp://ftp.ncbi.nlm.nih.gov/geo/series/GSE118nnn/GSE118683/suppl/GSE118683_non-normalized.txt.gz']
['GSE118684']	Transcriptomics	RNA-Seq	total RNA	32	Mus musculus	brain | Normal Microglia;brain | Tumour Microglia;brain | Tumour Differentiated Macrophage;brain | Tumour Undifferentiated Macrophage					Illumina HiSeq 4000 (Mus musculus)	['ftp://ftp.ncbi.nlm.nih.gov/geo/series/GSE118nnn/GSE118684/suppl/GSE118684_normalised_gene_counts.csv.gz']
['GSE118790']	Transcriptomics	Other	total RNA	12	Homo sapiens	BAH1;FPW1;HW1;JK2;MMK1;MN1;PB1;RKI1;RN1;SB2b;SJH1;WK1					Illumina HumanHT-12 V4.0 expression beadchip	['ftp://ftp.ncbi.nlm.nih.gov/geo/series/GSE118nnn/GSE118790/suppl/GSE118790_RAW.tar', 'ftp://ftp.ncbi.nlm.nih.gov/geo/series/GSE118nnn/GSE118790/suppl/GSE118790_non-normalized.txt.gz']
['GSE118791']	Transcriptomics	Other	total RNA	12	Homo sapiens						Illumina HumanHT-12 V4.0 expression beadchip	['ftp://ftp.ncbi.nlm.nih.gov/geo/series/GSE118nnn/GSE118791/suppl/GSE118791_RAW.tar', 'ftp://ftp.ncbi.nlm.nih.gov/geo/series/GSE118nnn/GSE118791/suppl/GSE118791_non-normalized.txt.gz']
['GSE118792']	Transcriptomics	Other	total RNA	12	Homo sapiens						Illumina HumanHT-12 V4.0 expression beadchip	['ftp://ftp.ncbi.nlm.nih.gov/geo/series/GSE118nnn/GSE118792/suppl/GSE118792_RAW.tar', 'ftp://ftp.ncbi.nlm.nih.gov/geo/series/GSE118nnn/GSE118792/suppl/GSE118792_non-normalized.txt.gz']
['GSE118793']	Transcriptomics	Other	total RNA	0							Illumina HumanHT-12 V4.0 expression beadchip	['ftp://ftp.ncbi.nlm.nih.gov/geo/series/GSE118nnn/GSE118793/suppl/GSE118793_RAW.tar']
['GSE118960']	Proteomics	Other	protein	1	Homo sapiens	Primary Glioblastoma multiforme tumor					Human Angiogenesis Array G1000	['ftp://ftp.ncbi.nlm.nih.gov/geo/series/GSE118nnn/GSE118960/suppl/GSE118960_RAW.tar']
['GSE118983']	Transcriptomics	Other	total RNA	4	Homo sapiens	U87MG | glioma cell line					[PrimeView] Affymetrix Human Gene Expression Array	['ftp://ftp.ncbi.nlm.nih.gov/geo/series/GSE118nnn/GSE118983/suppl/GSE118983_RAW.tar']
['GSE119081']	Epigenomics	Bisulfite-seq	genomic DNA	33	Homo sapiens			Cells were treated with a non-targeting shRNA (shCONT);Cells were treated with an shRNA targeting ALKBH1 (shALKBH1.1551);Cells were treated with an shRNA targeting ALKBH1;No Treatment;No treatment;Cells were treated with an shRNA targeting ALKBH1 (shALKBH1.1008);Cells were grown in 1% oxygen;Cells were grown in 20% oxygen			Illumina HiSeq 2000 (Homo sapiens);Illumina HiSeq 4000 (Homo sapiens)	['ftp://ftp.ncbi.nlm.nih.gov/geo/series/GSE119nnn/GSE119081/suppl/GSE119081_RAW.tar']
['GSE119102']	Transcriptomics	RNA-Seq	total RNA	6	Homo sapiens	peritumoral brain;glioblastoma		none;temozolomide + x-irradiation			Illumina HiSeq 2500 (Homo sapiens)	['ftp://ftp.ncbi.nlm.nih.gov/geo/series/GSE119nnn/GSE119102/suppl/GSE119102_peritumoral-GBM_tpm-counts.txt.gz']
['GSE119468']	Transcriptomics	Other	total RNA	0							Agilent-039494 SurePrint G3 Human GE v2 8x60K Microarray 039381 (Probe Name version)	['ftp://ftp.ncbi.nlm.nih.gov/geo/series/GSE119nnn/GSE119468/suppl/GSE119468_RAW.tar']
['GSE119586']	Genomics	Other	genomic DNA	7	Homo sapiens	LN18;T98G;A172;U87-MG;U138-MG;LN229;U251-MG					Agilent-021924 SurePrint G3 Human CGH Microarray 8x60K (Probe Name version)	['ftp://ftp.ncbi.nlm.nih.gov/geo/series/GSE119nnn/GSE119586/suppl/GSE119586_RAW.tar']
['GSE119592']	Epigenomics	Other	genomic DNA	7	Homo sapiens	U138-MG;T98G;LN229;LN18;U251-MG;U87-MG;A172					Infinium MethylationEPIC	['ftp://ftp.ncbi.nlm.nih.gov/geo/series/GSE119nnn/GSE119592/suppl/GSE119592_RAW.tar']
['GSE119637']	Genomics	Other	['genomic DNA', 'total RNA']	7	Homo sapiens	A172;LN18;LN229;T98G;U87-MG;U138-MG;U251-MG					Agilent-021924 SurePrint G3 Human CGH Microarray 8x60K (Probe Name version);Agilent-039494 SurePrint G3 Human GE v2 8x60K Microarray 039381 (Probe Name version);Infinium MethylationEPIC	['ftp://ftp.ncbi.nlm.nih.gov/geo/series/GSE119nnn/GSE119637/suppl/GSE119637_RAW.tar']
['GSE119688']	Transcriptomics	RNA-Seq	polyA RNA	12	Homo sapiens			non-targeting shRNA;CHD7 shRNA#29;CHD7 shRNA#32			Illumina HiSeq 2500 (Homo sapiens)	['ftp://ftp.ncbi.nlm.nih.gov/geo/series/GSE119nnn/GSE119688/suppl/GSE119688_star_unstranded_counts_Anita_CHD7_171130.txt.gz']
['GSE119711']	Transcriptomics	RNA-Seq	total RNA	6	Homo sapiens	Human GBM Cell Type | U251					Illumina HiSeq 4000 (Homo sapiens)	[]
['GSE119755']	Epigenomics	ChIP-seq	genomic DNA	196	Homo sapiens	3028;3128;2229;3655;2223;3332;CW2012;DI28;3214;2097;2455;2481;2489;2519;3264;2566;2576;2647;2687;2726;2894;3057;3069;3117;3126;3136;3145;3164;3226;3274;3291;3295;3335;3363;3367;3381;3463;3545;3570;3665;3688;DI102;DI36;2545;3388;3438;HSJD001;RKI;2997;HSJD007;3565;CW2080-2;CW738;MES20;1552;1953;PNMNK1;3752;1919;MESMN1;1806;3679;2235;3094;DIX28;1517;1691B;2188-1;2907;3038;CW1914-2;CW839;DIX18;HSJD01…					Illumina HiSeq 2500 (Homo sapiens)	['ftp://ftp.ncbi.nlm.nih.gov/geo/series/GSE119nnn/GSE119755/suppl/GSE119755_RAW.tar']
['GSE119774']	Epigenomics	Other	genomic DNA	90	Homo sapiens	primary glioblastomas;glioblastoma stem cell model;neural stem cells					Illumina Infinium HumanMethylation850 BeadChip	['ftp://ftp.ncbi.nlm.nih.gov/geo/series/GSE119nnn/GSE119774/suppl/GSE119774_GBM_GSC_i850K_beta_formatted.txt.gz', 'ftp://ftp.ncbi.nlm.nih.gov/geo/series/GSE119nnn/GSE119774/suppl/GSE119774_GBM_GSC_i850K_meth_formatted.txt.gz', 'ftp://ftp.ncbi.nlm.nih.gov/geo/series/GSE119nnn/GSE119774/suppl/GSE119774_GBM_GSC_i850K_pvals_formatted.txt.gz', 'ftp://ftp.ncbi.nlm.nih.gov/geo/series/GSE119nnn/GSE119774…
['GSE119776']	Epigenomics	ChIP-seq	['genomic DNA', 'total RNA']	0							Illumina HiSeq 2500 (Homo sapiens);Illumina Infinium HumanMethylation850 BeadChip	['ftp://ftp.ncbi.nlm.nih.gov/geo/series/GSE119nnn/GSE119776/suppl/GSE119776_RAW.tar']
['GSE119834']	Transcriptomics	RNA-Seq	total RNA	98	Homo sapiens	3028 | glioblastoma multiforme;3128 | glioblastoma multiforme;2229 | glioblastoma multiforme;3655 | glioblastoma multiforme;2223 | glioblastoma multiforme;3332 | glioblastoma multiforme;CW2012 | glioblastoma multiforme;DI28 | glioblastoma multiforme;3214 | glioblastoma multiforme;2455 | glioblastoma multiforme;2481 | glioblastoma multiforme;2489 | glioblastoma multiforme;2519 | glioblastoma multi…					Illumina HiSeq 2500 (Homo sapiens)	['ftp://ftp.ncbi.nlm.nih.gov/geo/series/GSE119nnn/GSE119834/suppl/GSE119834_fpkm_table.txt.gz']
['GSE120066']	Transcriptomics	Other	total RNA	6	Homo sapiens	U87 | Glioblastoma cells		1 mM carborane bearing amino acid;none (control)			[HTA-2_0] Affymetrix Human Transcriptome Array 2.0 [transcript (gene) version]	['ftp://ftp.ncbi.nlm.nih.gov/geo/series/GSE120nnn/GSE120066/suppl/GSE120066_RAW.tar']
['GSE120627']	Transcriptomics	RNA-Seq	total RNA	6	Homo sapiens	Glioblastoma cells | Brain			Male	44 y	Complete Genomics (Homo sapiens)	['ftp://ftp.ncbi.nlm.nih.gov/geo/series/GSE120nnn/GSE120627/suppl/GSE120627_U87_Con_vs._U87_ABCB7_processed_data.txt.gz']
['GSE120647']	Transcriptomics	RNA-Seq	total RNA	24	Homo sapiens	Glioblastoma multiforme	high Hes3 expression	GBM cells treated with control (scrambled) siRNA;GBM cells treated with Hes3 siRNA			Illumina HiSeq 2500 (Homo sapiens)	['ftp://ftp.ncbi.nlm.nih.gov/geo/series/GSE120nnn/GSE120647/suppl/GSE120647_genecount.hg38.e78.txt.gz']
['GSE120793']	Transcriptomics	Other	total RNA	4	Homo sapiens	primary human non-sphere-forming glioma cells					[HuGene-2_0-st] Affymetrix Human Gene 2.0 ST Array [Brainarray CustomCDF hugene21st_Hs_ENSG v21]	['ftp://ftp.ncbi.nlm.nih.gov/geo/series/GSE120nnn/GSE120793/suppl/GSE120793_RAW.tar', 'ftp://ftp.ncbi.nlm.nih.gov/geo/series/GSE120nnn/GSE120793/suppl/GSE120793_norm_expr_RMA.txt.gz']
['GSE121092']	Transcriptomics	RNA-Seq	total RNA	12	Homo sapiens	glioblastoma | brain					Illumina HiSeq 4000 (Homo sapiens)	['ftp://ftp.ncbi.nlm.nih.gov/geo/series/GSE121nnn/GSE121092/suppl/GSE121092_nanep-rnaseq-diffExp-U251.tab.gz', 'ftp://ftp.ncbi.nlm.nih.gov/geo/series/GSE121nnn/GSE121092/suppl/GSE121092_nanep-rnaseq-diffExp-U87.tab.gz']
['GSE121332']	Transcriptomics	RNA-Seq	total RNA	4	Homo sapiens	U87		Control;overexpression			Illumina HiSeq 2000 (Homo sapiens)	['ftp://ftp.ncbi.nlm.nih.gov/geo/series/GSE121nnn/GSE121332/suppl/GSE121332_RAW.tar']
['GSE121422']	Transcriptomics	RNA-Seq	total RNA	8	Homo sapiens	glioblastoma | LN229 | stable cell line		ln229 NO-IR 12h;ln229 IR 12h;ln229 NO-IR 7d;ln229 IR 7d			Illumina HiSeq 2500 (Homo sapiens)	['ftp://ftp.ncbi.nlm.nih.gov/geo/series/GSE121nnn/GSE121422/suppl/GSE121422_Processed_data_file_Zhang_Li_2018.txt.gz']
['GSE121601']	Epigenomics	ChIP-seq	genomic DNA	18	Homo sapiens	primary glioblastoma					Illumina NextSeq 500 (Homo sapiens)	['ftp://ftp.ncbi.nlm.nih.gov/geo/series/GSE121nnn/GSE121601/suppl/GSE121601_RAW.tar', 'ftp://ftp.ncbi.nlm.nih.gov/geo/series/GSE121nnn/GSE121601/suppl/GSE121601_union_G523_ctcf.bed.gz', 'ftp://ftp.ncbi.nlm.nih.gov/geo/series/GSE121nnn/GSE121601/suppl/GSE121601_union_G523_h3k27.bed.gz', 'ftp://ftp.ncbi.nlm.nih.gov/geo/series/GSE121nnn/GSE121601/suppl/GSE121601_union_G523_superEnhancers.bed.gz', 'f…
['GSE121655']	Transcriptomics	RNA-Seq	total RNA	500	Mus musculus	Cultured CD8+ T cells stimulated with CD3/CD28, activated for 24 hrs;Cultured CD8+ T cells stimulated with CD3/CD28, activated for 48 hrs;Cultured L1210 cells;Cultured FL5.12 murine cells					Illumina NextSeq 500 (Homo sapiens);Illumina NextSeq 500 (Mus musculus)	['ftp://ftp.ncbi.nlm.nih.gov/geo/series/GSE121nnn/GSE121655/suppl/GSE121655_cd8_rsem.txt.gz', 'ftp://ftp.ncbi.nlm.nih.gov/geo/series/GSE121nnn/GSE121655/suppl/GSE121655_fl5_rsem.txt.gz', 'ftp://ftp.ncbi.nlm.nih.gov/geo/series/GSE121nnn/GSE121655/suppl/GSE121655_gbmt_rsem.txt.gz', 'ftp://ftp.ncbi.nlm.nih.gov/geo/series/GSE121nnn/GSE121655/suppl/GSE121655_gbmut_rsem.txt.gz', 'ftp://ftp.ncbi.nlm.nih…
['GSE121716']	Epigenomics	ChIP-seq	genomic DNA	20	Homo sapiens	LN229 | adherent glioblastoma-derived cell line			male		Illumina HiSeq 2000 (Homo sapiens)	['ftp://ftp.ncbi.nlm.nih.gov/geo/series/GSE121nnn/GSE121716/suppl/GSE121716_LN229_shControl_ChromHMM_18states.bed.gz', 'ftp://ftp.ncbi.nlm.nih.gov/geo/series/GSE121nnn/GSE121716/suppl/GSE121716_LN229_shControl_ChromHMM_simplified_7states.bed.gz', 'ftp://ftp.ncbi.nlm.nih.gov/geo/series/GSE121nnn/GSE121716/suppl/GSE121716_LN229_shSOX10_ChromHMM_18states.bed.gz', 'ftp://ftp.ncbi.nlm.nih.gov/geo/seri…
['GSE121717']	Transcriptomics	RNA-Seq	polyA RNA	0							Illumina HiSeq 2000 (Homo sapiens)	['ftp://ftp.ncbi.nlm.nih.gov/geo/series/GSE121nnn/GSE121717/suppl/GSE121717_ExpressionArray_shSOX10_LN229_CRISPRi_limma_results_table.txt.gz', 'ftp://ftp.ncbi.nlm.nih.gov/geo/series/GSE121nnn/GSE121717/suppl/GSE121717_RAW.tar']
['GSE121718']	Transcriptomics	Other	total RNA	15	Homo sapiens	LN229 | adherent glioblastoma-derived cell line;ZH487 | gliomasphere patient-derived cell line		mock;NT;shSOX10	male		[HG-U133_Plus_2] Affymetrix Human Genome U133 Plus 2.0 Array	['ftp://ftp.ncbi.nlm.nih.gov/geo/series/GSE121nnn/GSE121718/suppl/GSE121718_RAW.tar']
['GSE121719']	Epigenomics	ChIP-seq	genomic DNA	119	Homo sapiens				male;female	34;49;47;62;58;38;32;46;73;63;59;57;33;48;61;56	Illumina HiSeq 2000 (Homo sapiens)	['ftp://ftp.ncbi.nlm.nih.gov/geo/series/GSE121nnn/GSE121719/suppl/GSE121719_AK071_ChromHMM_18states.bed.gz', 'ftp://ftp.ncbi.nlm.nih.gov/geo/series/GSE121nnn/GSE121719/suppl/GSE121719_AK076_ChromHMM_18states.bed.gz', 'ftp://ftp.ncbi.nlm.nih.gov/geo/series/GSE121nnn/GSE121719/suppl/GSE121719_AK089_ChromHMM_18states.bed.gz', 'ftp://ftp.ncbi.nlm.nih.gov/geo/series/GSE121nnn/GSE121719/suppl/GSE121719…
['GSE121720']	Transcriptomics	RNA-Seq	total RNA	64	Homo sapiens				female;male	51;44;54;50;28;66;60;47;33;73;55;62;34;59;49;40;52;38;63;58;36;67;32;53;46;69;57;71;48;61;56	Illumina HiSeq 2000 (Homo sapiens)	['ftp://ftp.ncbi.nlm.nih.gov/geo/series/GSE121nnn/GSE121720/suppl/GSE121720_RAW.tar', 'ftp://ftp.ncbi.nlm.nih.gov/geo/series/GSE121nnn/GSE121720/suppl/GSE121720_RNAseq_expression_matrix_TPMs.txt.gz', 'ftp://ftp.ncbi.nlm.nih.gov/geo/series/GSE121nnn/GSE121720/suppl/GSE121720_RNAseq_subtype_signature_gene_analysis_limma_model_results.txt.gz', 'ftp://ftp.ncbi.nlm.nih.gov/geo/series/GSE121nnn/GSE1217…
['GSE121721']	Epigenomics	Bisulfite-seq	genomic DNA	64	Homo sapiens				female;male	51;44;54;50;28;66;60;47;33;73;55;62;34;59;49;40;52;38;63;58;36;67;32;53;46;69;57;71;48;61;56	Illumina HiSeq 2000 (Homo sapiens)	['ftp://ftp.ncbi.nlm.nih.gov/geo/series/GSE121nnn/GSE121721/suppl/GSE121721_CG_coverage_chr1.txt.gz', 'ftp://ftp.ncbi.nlm.nih.gov/geo/series/GSE121nnn/GSE121721/suppl/GSE121721_CG_coverage_chr10.txt.gz', 'ftp://ftp.ncbi.nlm.nih.gov/geo/series/GSE121nnn/GSE121721/suppl/GSE121721_CG_coverage_chr11.txt.gz', 'ftp://ftp.ncbi.nlm.nih.gov/geo/series/GSE121nnn/GSE121721/suppl/GSE121721_CG_coverage_chr12.…
['GSE121722']	Epigenomics	Other	genomic DNA	0							Illumina HumanMethylation450 BeadChip (HumanMethylation450_15017482);Illumina Infinium HumanMethylation850 BeadChip	['ftp://ftp.ncbi.nlm.nih.gov/geo/series/GSE121nnn/GSE121722/suppl/GSE121722_RAW.tar']
['GSE121723']	Epigenomics	ATAC-seq	['genomic DNA', 'polyA RNA', 'total RNA']	74	Homo sapiens;Mus musculus	LN229 | adherent glioblastoma-derived cell line;mouse glioblastoma cell line;syngeneic mouse glioblastoma consisting of transplanted mGBM2 cells and host normal cells			male;female	51;44;54;50;28;66;60;47;33;73;55;62;34;59;49;40;52;38;63;58;36;67;32;53;46;69;57;71;48;61;56	[HG-U133_Plus_2] Affymetrix Human Genome U133 Plus 2.0 Array;Illumina HiSeq 2000 (Homo sapiens);Illumina HiSeq 2000 (Mus musculus);Illumina HumanMethylation450 BeadChip (HumanMethylation450_15017482);Illumina Infinium HumanMethylation850 BeadChip	['ftp://ftp.ncbi.nlm.nih.gov/geo/series/GSE121nnn/GSE121723/suppl/GSE121723_RAW.tar']
['GSE121810']	Transcriptomics	RNA-Seq	total RNA	29	Homo sapiens			neoadjuvant pembrolizumab;adjuvant pembrolizumab			Illumina HiSeq 3000 (Homo sapiens)	[]
['GSE121857']	Transcriptomics	RNA-Seq	total RNA	12	Homo sapiens	T98G | Human glioblastoma multiforme	Parental cell line;CRISPR WT Clone;CRISPR KO Clone				Illumina HiSeq 2500 (Homo sapiens)	['ftp://ftp.ncbi.nlm.nih.gov/geo/series/GSE121nnn/GSE121857/suppl/GSE121857_Sin3B_KOvWT_Timecourse_logFC.txt.gz', 'ftp://ftp.ncbi.nlm.nih.gov/geo/series/GSE121nnn/GSE121857/suppl/GSE121857_Sin3B_WTvKO_logCPM_values.txt.gz']
['GSE121998']	Epigenomics	Bisulfite-seq	genomic DNA	74	Homo sapiens	GSC6					Illumina NextSeq 500 (Homo sapiens)	['ftp://ftp.ncbi.nlm.nih.gov/geo/series/GSE121nnn/GSE121998/suppl/GSE121998_RAW.tar']
['GSE122283']	Epigenomics	ChIP-seq	genomic DNA	4	Homo sapiens	SF763 | Glioma;U87 | Glioma					Illumina HiSeq 2000 (Homo sapiens)	['ftp://ftp.ncbi.nlm.nih.gov/geo/series/GSE122nnn/GSE122283/suppl/GSE122283_RAW.tar']
['GSE122486']	Transcriptomics	RNA-Seq	total RNA	6	Homo sapiens	G510NS | Glioblastoma Stem Cells					Illumina NextSeq 500 (Homo sapiens)	['ftp://ftp.ncbi.nlm.nih.gov/geo/series/GSE122nnn/GSE122486/suppl/GSE122486_G510_SOCS3KO_DESeq2.txt.gz', 'ftp://ftp.ncbi.nlm.nih.gov/geo/series/GSE122nnn/GSE122486/suppl/GSE122486_G510_count_table.txt.gz']
['GSE122488']	Transcriptomics	RNA-Seq	total RNA	38	Homo sapiens	glioblastoma;healthy control					Illumina HiSeq 2000 (Homo sapiens)	['ftp://ftp.ncbi.nlm.nih.gov/geo/series/GSE122nnn/GSE122488/suppl/GSE122488_normalized_microRNA_counts.txt.gz']
['GSE122498']	Transcriptomics	Other	polyA RNA	17	Homo sapiens	glioblastoma;normal kidney					[HG-U133_Plus_2] Affymetrix Human Genome U133 Plus 2.0 Array	['ftp://ftp.ncbi.nlm.nih.gov/geo/series/GSE122nnn/GSE122498/suppl/GSE122498.txt.gz', 'ftp://ftp.ncbi.nlm.nih.gov/geo/series/GSE122nnn/GSE122498/suppl/GSE122498_RAW.tar']
['GSE122586']	Transcriptomics	Other	total RNA	89	Homo sapiens				F;M	59;28;54;51;52;17;57;38;49;40;65;68;12;37;32;55;43;41;44;45;42;53;24;66;56;33;62;70;61;48;39;22;27;34;30;35;36;46;47;67;58;63;50;64	Agilent-014850 Whole Human Genome Microarray 4x44K G4112F (Probe Name version)	['ftp://ftp.ncbi.nlm.nih.gov/geo/series/GSE122nnn/GSE122586/suppl/GSE122586_RAW.tar']
['GSE122679']	Transcriptomics	RNA-Seq	total RNA	10	Homo sapiens	human neural progenitor cells;GBM 56 tumor neurospheres;GBM 730 tumor neurospheres;GBM 914 tumor neurospheres;GBM 1219 tumor neurospheres	neurosphere culture, low passage (<15)				Illumina HiSeq 2500 (Homo sapiens)	[]
['GSE122807']	Transcriptomics	Other	total RNA	0							[HTA-2_0] Affymetrix Human Transcriptome Array 2.0 [transcript (gene) version]	['ftp://ftp.ncbi.nlm.nih.gov/geo/series/GSE122nnn/GSE122807/suppl/GSE122807_RAW.tar']
['GSE122808']	Epigenomics	Other	genomic DNA	0							Infinium MethylationEPIC	['ftp://ftp.ncbi.nlm.nih.gov/geo/series/GSE122nnn/GSE122808/suppl/GSE122808_RAW.tar', 'ftp://ftp.ncbi.nlm.nih.gov/geo/series/GSE122nnn/GSE122808/suppl/GSE122808_methylation_avg_beta.txt.gz', 'ftp://ftp.ncbi.nlm.nih.gov/geo/series/GSE122nnn/GSE122808/suppl/GSE122808_methylation_signal_intensities.txt.gz']
['GSE122809']	Genomics	Other	['genomic DNA', 'total RNA']	38	Homo sapiens	Astrocytes;Malignant glioma clone		IL1beta;Untreated			[HTA-2_0] Affymetrix Human Transcriptome Array 2.0 [transcript (gene) version];Infinium MethylationEPIC	['ftp://ftp.ncbi.nlm.nih.gov/geo/series/GSE122nnn/GSE122809/suppl/GSE122809_RAW.tar']
['GSE122832']	Epigenomics	ChIP-seq	['genomic DNA', 'total RNA']	53	Homo sapiens			untreated;ATRA;ATRA+DMOG;DMOG;ATRA + DMOG;dox			Illumina HiSeq 2000 (Homo sapiens)	['ftp://ftp.ncbi.nlm.nih.gov/geo/series/GSE122nnn/GSE122832/suppl/GSE122832_Differential_expression_GIC_wt_DMOG.txt.gz', 'ftp://ftp.ncbi.nlm.nih.gov/geo/series/GSE122nnn/GSE122832/suppl/GSE122832_Differential_expression_GIC_wt_KDM4C_KD.txt.gz', 'ftp://ftp.ncbi.nlm.nih.gov/geo/series/GSE122nnn/GSE122832/suppl/GSE122832_Differential_expression_GIC_wt_KDM7A_KD.txt.gz', 'ftp://ftp.ncbi.nlm.nih.gov/ge…
['GSE122871']	Epigenomics	ATAC-seq	['genomic DNA', 'total RNA']	229	Mus musculus	cerebral cortex;mouse glioblastoma from cerebral cortex region					Illumina HiSeq 2500 (Mus musculus);Illumina HiSeq 4000 (Mus musculus)	['ftp://ftp.ncbi.nlm.nih.gov/geo/series/GSE122nnn/GSE122871/suppl/GSE122871_PDGFRa-gfp_c1_P3-P6_expression_profile.txt.gz', 'ftp://ftp.ncbi.nlm.nih.gov/geo/series/GSE122nnn/GSE122871/suppl/GSE122871_POOL_peaks.narrowPeak.gz', 'ftp://ftp.ncbi.nlm.nih.gov/geo/series/GSE122nnn/GSE122871/suppl/GSE122871_RAW.tar', 'ftp://ftp.ncbi.nlm.nih.gov/geo/series/GSE122nnn/GSE122871/suppl/GSE122871_barcodes.tsv.…
['GSE122920']	Epigenomics	Other	genomic DNA	104	Homo sapiens						Illumina HumanMethylation450 BeadChip (HumanMethylation450_15017482);Infinium MethylationEPIC	['ftp://ftp.ncbi.nlm.nih.gov/geo/series/GSE122nnn/GSE122920/suppl/GSE122920_RAW.tar']
['GSE122994']	Epigenomics	Other	genomic DNA	380	Homo sapiens	glioblastoma			female;male		Illumina HumanMethylation450 BeadChip (HumanMethylation450_15017482);Infinium MethylationEPIC	['ftp://ftp.ncbi.nlm.nih.gov/geo/series/GSE122nnn/GSE122994/suppl/GSE122994_HD_beta_norm.csv.gz', 'ftp://ftp.ncbi.nlm.nih.gov/geo/series/GSE122nnn/GSE122994/suppl/GSE122994_RAW.tar']
['GSE12305']	Transcriptomics	Other	total RNA	6	Homo sapiens						[HG-U133_Plus_2] Affymetrix Human Genome U133 Plus 2.0 Array	['ftp://ftp.ncbi.nlm.nih.gov/geo/series/GSE12nnn/GSE12305/suppl/GSE12305_RAW.tar']
['GSE123344']	Transcriptomics	Other	total RNA	1	Homo sapiens	Primary tumor	paraganglioma				Agilent-014850 Whole Human Genome Microarray 4x44K G4112F (Probe Name version)	['ftp://ftp.ncbi.nlm.nih.gov/geo/series/GSE123nnn/GSE123344/suppl/GSE123344_RAW.tar']
['GSE123414']	Transcriptomics	RNA-Seq	total RNA	16	Mus musculus						Illumina HiSeq 2000 (Mus musculus)	['ftp://ftp.ncbi.nlm.nih.gov/geo/series/GSE123nnn/GSE123414/suppl/GSE123414_smallRNA_cluster_norm_counts_chr.csv.gz', 'ftp://ftp.ncbi.nlm.nih.gov/geo/series/GSE123nnn/GSE123414/suppl/GSE123414_smallRNA_cluster_raw_counts_chr.csv.gz', 'ftp://ftp.ncbi.nlm.nih.gov/geo/series/GSE123nnn/GSE123414/suppl/GSE123414_smallRNA_miRNA_norm_counts_chr.csv.gz', 'ftp://ftp.ncbi.nlm.nih.gov/geo/series/GSE123nnn/G…
['GSE123444']	Transcriptomics	Other	total RNA	4	Homo sapiens	Human embryonic kidney cells;Glioblastoma cell line					[HuGene-2_0-st] Affymetrix Human Gene 2.0 ST Array [transcript (gene) version]	['ftp://ftp.ncbi.nlm.nih.gov/geo/series/GSE123nnn/GSE123444/suppl/GSE123444_RAW.tar']
['GSE12350']	Transcriptomics	Other	total RNA	14	Homo sapiens						CNIO Human Oncochip 2.0	['ftp://ftp.ncbi.nlm.nih.gov/geo/series/GSE12nnn/GSE12350/suppl/GSE12350_RAW.tar']
['GSE123519']	Transcriptomics	RNA-Seq	total RNA	26	Mus musculus	mouse GBM model;adult brain					NextSeq 550 (Mus musculus)	['ftp://ftp.ncbi.nlm.nih.gov/geo/series/GSE123nnn/GSE123519/suppl/GSE123519_RAW.tar']
['GSE123755']	Transcriptomics	RNA-Seq	total RNA	8	Homo sapiens	glioblastoma | LN229					Illumina HiSeq 2500 (Homo sapiens)	['ftp://ftp.ncbi.nlm.nih.gov/geo/series/GSE123nnn/GSE123755/suppl/GSE123755_Processed_data_file_Liu_Li_2018.txt.gz']
['GSE123760']	Transcriptomics	RNA-Seq	total RNA	6	Homo sapiens	D341 | Medulloblastoma;D425 | Medulloblastoma;MED8A | Medulloblastoma		DMSO for 48hrs;CI-994 IC50 concentration for 48hrs			Illumina HiSeq 2500 (Homo sapiens)	['ftp://ftp.ncbi.nlm.nih.gov/geo/series/GSE123nnn/GSE123760/suppl/GSE123760_CI-994_treatment.txt.gz']
['GSE123821']	Transcriptomics	RNA-Seq	total RNA	4	Homo sapiens	Brain | patient-derived glioma sphere-forming cell	Glioblastoma				Illumina HiSeq 4000 (Homo sapiens)	['ftp://ftp.ncbi.nlm.nih.gov/geo/series/GSE123nnn/GSE123821/suppl/GSE123821_RAW.tar']
['GSE124145']	Transcriptomics	Other	total RNA	12	Homo sapiens	glioblastoma multiform (GBM) | fresh tissue sample;Glioma stem cells | cultured cell line;GBM cell line | cultured cell line					[HG-U133_Plus_2] Affymetrix Human Genome U133 Plus 2.0 Array	['ftp://ftp.ncbi.nlm.nih.gov/geo/series/GSE124nnn/GSE124145/suppl/GSE124145_RAW.tar']
['GSE124727']	Transcriptomics	Other	total RNA	4	Homo sapiens	U87MG		DMSO (control);10 √é¬ºM mycophenolic acid;100 √é¬ºM guanosine for 24 hr;10 √é¬ºM mycophenolic acid + 100 √é¬ºM guanosine for 24 hr			[PrimeView] Affymetrix Human Gene Expression Array	['ftp://ftp.ncbi.nlm.nih.gov/geo/series/GSE124nnn/GSE124727/suppl/GSE124727_RAW.tar']
['GSE124769']	Epigenomics	ChIP-seq	['genomic DNA', 'polyA RNA']	49	Homo sapiens	PC3					Illumina MiSeq (Homo sapiens);Illumina NextSeq 500 (Homo sapiens);Illumina HiSeq 4000 (Homo sapiens);Illumina NovaSeq 6000 (Homo sapiens)	['ftp://ftp.ncbi.nlm.nih.gov/geo/series/GSE124nnn/GSE124769/suppl/GSE124769_PC3_ecDNA_negative_En-circles_vs_Ctrl-circles.gene_exp.diff.gz', 'ftp://ftp.ncbi.nlm.nih.gov/geo/series/GSE124nnn/GSE124769/suppl/GSE124769_RAW.tar', 'ftp://ftp.ncbi.nlm.nih.gov/geo/series/GSE124nnn/GSE124769/suppl/GSE124769_genes.fpkm_tracking.gz']
['GSE124877']	Epigenomics	ChIP-seq	genomic DNA	20	Homo sapiens	U87 | glioblastoma cells;LN229 | glioblastoma cells;NCH644 | glioblastoma cells					Illumina Genome Analyzer (Homo sapiens)	['ftp://ftp.ncbi.nlm.nih.gov/geo/series/GSE124nnn/GSE124877/suppl/GSE124877_RAW.tar']
['GSE125243']	Epigenomics	Hi-C assay	['genomic DNA', 'total RNA']	12	Homo sapiens	U251 | glioblastoma cells					Illumina HiSeq 4000 (Homo sapiens);HiSeq X Ten (Homo sapiens)	['ftp://ftp.ncbi.nlm.nih.gov/geo/series/GSE125nnn/GSE125243/suppl/GSE125243_HiC-T5A_40000_iced.matrix.gz', 'ftp://ftp.ncbi.nlm.nih.gov/geo/series/GSE125nnn/GSE125243/suppl/GSE125243_RAW.tar', 'ftp://ftp.ncbi.nlm.nih.gov/geo/series/GSE125nnn/GSE125243/suppl/GSE125243_U251-HiC_40000_iced.matrix.gz']
['GSE125255']	Genomics	Other	genomic DNA	56	Homo sapiens		glioblastoma				[OncoScan] Affymetrix OncoScan FFPE Assay	['ftp://ftp.ncbi.nlm.nih.gov/geo/series/GSE125nnn/GSE125255/suppl/GSE125255_RAW.tar']
['GSE125587']	Transcriptomics	RNA-Seq	total RNA	10	Homo sapiens	brain | Patient-derived glioblastoma stem-like cells					Illumina HiSeq 2500 (Homo sapiens)	['ftp://ftp.ncbi.nlm.nih.gov/geo/series/GSE125nnn/GSE125587/suppl/GSE125587_RAW.tar']
['GSE125621']	Transcriptomics	RNA-Seq	polyA RNA	6	Homo sapiens	Patient Derived Xenograft Glioblastoma Cell Line		Treated with scrambled siRNA;Treated with siSUPT6H			Illumina HiSeq 2000 (Homo sapiens)	['ftp://ftp.ncbi.nlm.nih.gov/geo/series/GSE125nnn/GSE125621/suppl/GSE125621_spt6_count_matrix.tsv.gz']
['GSE125905']	Transcriptomics	RNA-Seq	total RNA	42	Homo sapiens	Colorectal cancer cells;Glioblastoma cells					Illumina HiSeq 2000 (Homo sapiens)	['ftp://ftp.ncbi.nlm.nih.gov/geo/series/GSE125nnn/GSE125905/suppl/GSE125905_Dennis_RNASeq_gene_countdata.txt.gz', 'ftp://ftp.ncbi.nlm.nih.gov/geo/series/GSE125nnn/GSE125905/suppl/GSE125905_Dennis_smallRNASeq_miRNA_countdata.txt.gz']
['GSE126073']	Transcriptomics	RNA-Seq	total RNA	9	Mus musculus	microglia				12 -18 weeks	Illumina NextSeq 500 (Mus musculus)	['ftp://ftp.ncbi.nlm.nih.gov/geo/series/GSE126nnn/GSE126073/suppl/GSE126073_star_genes_erc.counts.txt.gz']
['GSE126168']	Transcriptomics	Other	total RNA	7	Homo sapiens	U87√é¬îEGFR human glioma cells Xenograft in nude mouse				18 days after tumor implantation	QIAGEN Human Extracellular Matrix & Adhesion Molecules RT Profiler PCR Array (PAHS-013Z)	['ftp://ftp.ncbi.nlm.nih.gov/geo/series/GSE126nnn/GSE126168/suppl/GSE126168_fold-change.txt.gz', 'ftp://ftp.ncbi.nlm.nih.gov/geo/series/GSE126nnn/GSE126168/suppl/GSE126168_non-normalized_data.txt.gz']
['GSE126212']	Epigenomics	ChIP-seq	genomic DNA	5	Mus musculus	cell cultures;mouse neural stem cells (NSCs);mouse brain tumor stem cells (BTSCs)					Illumina HiSeq 2000 (Mus musculus)	['ftp://ftp.ncbi.nlm.nih.gov/geo/series/GSE126nnn/GSE126212/suppl/GSE126212_RAW.tar']
['GSE126253']	Transcriptomics	RNA-Seq	total RNA	6	Homo sapiens	HTB17 | glioblastoma cell line					Ion Torrent Proton (Homo sapiens)	[]
['GSE126503']	Transcriptomics	RNA-Seq	total RNA	4	Homo sapiens	U87MG | Likely glioblastoma					Illumina HiSeq 2000 (Homo sapiens)	['ftp://ftp.ncbi.nlm.nih.gov/geo/series/GSE126nnn/GSE126503/suppl/GSE126503_A3SS.MATS.ReadsOnTargetAndJunctionCounts.txt.gz', 'ftp://ftp.ncbi.nlm.nih.gov/geo/series/GSE126nnn/GSE126503/suppl/GSE126503_A5SS.MATS.ReadsOnTargetAndJunctionCounts.txt.gz', 'ftp://ftp.ncbi.nlm.nih.gov/geo/series/GSE126nnn/GSE126503/suppl/GSE126503_MXE.MATS.ReadsOnTargetAndJunctionCounts.txt.gz', 'ftp://ftp.ncbi.nlm.nih.…
['GSE126550']	Genomics	Other	['genomic DNA', 'other', 'polyA RNA']	198	Homo sapiens;Mus musculus	Saturation mutagenesis MPRA library | 10-beta Electrocompetent E. coli (NEB C3020K);HEL 92.1.7 | Human erythroblast cancer cell line;HepG2 | Human epithelial liver cancer cell line;HeLa | Human endocervical adenocarcinoma cell line;HEK293T | Human embryonic kidney 293T cell line;SK-MEL-28 | Human cutaneous melanoma cell line;HaCaT | Human immortalized keratinocyte line;LNCaP | Human lymph node ca…					Illumina MiSeq (Homo sapiens);Illumina NextSeq 500 (Homo sapiens);Illumina NextSeq 500 (Mus musculus)	['ftp://ftp.ncbi.nlm.nih.gov/geo/series/GSE126nnn/GSE126550/suppl/GSE126550_RAW.tar']
['GSE12657']	Transcriptomics	Other	total RNA	25	Homo sapiens						[HG_U95Av2] Affymetrix Human Genome U95 Version 2 Array	['ftp://ftp.ncbi.nlm.nih.gov/geo/series/GSE12nnn/GSE12657/suppl/GSE12657_RAW.tar']
['GSE126658']	Transcriptomics	RNA-Seq	polyA RNA	29	Homo sapiens	SD1 | GBM Glioma Stem Cells;SD2 | GBM Glioma Stem Cells;SD3 | GBM Glioma Stem Cells;SD3A-1 | GBM Glioma Stem Cells;SD3A | GBM Glioma Stem Cells	glioblastoma				Illumina HiSeq 2500 (Homo sapiens)	['ftp://ftp.ncbi.nlm.nih.gov/geo/series/GSE126nnn/GSE126658/suppl/GSE126658_Counts1_SD1SD4-PB2-KO-WT_E78_rev.txt.gz', 'ftp://ftp.ncbi.nlm.nih.gov/geo/series/GSE126nnn/GSE126658/suppl/GSE126658_Counts2_SD2SD3-PB2-AKOAWT_E75_rev.txt.gz']
['GSE126840']	Transcriptomics	RNA-Seq	total RNA	8	Homo sapiens	Glioblastoma Stem Cell (GSC) | G432NS;Glioblastoma Stem Cell (GSC) | G472NS;Glioblastoma Stem Cell (GSC) | G477NS;Glioblastoma Stem Cell (GSC) | G523NS;Glioblastoma Stem Cell (GSC) | G440NS;Glioblastoma Stem Cell (GSC) | G361NS;Glioblastoma Stem Cell (GSC) | G510NS;Glioblastoma Stem Cell (GSC) | G564NS					Illumina HiSeq 2500 (Homo sapiens)	['ftp://ftp.ncbi.nlm.nih.gov/geo/series/GSE126nnn/GSE126840/suppl/GSE126840_GSCs_DE.csv.gz', 'ftp://ftp.ncbi.nlm.nih.gov/geo/series/GSE126nnn/GSE126840/suppl/GSE126840_GSCs_counts.txt.gz']
['GSE12689']	Transcriptomics	Other	total RNA	38	Homo sapiens						Agilent-012391 Whole Human Genome Oligo Microarray G4112A (Probe Name version)	['ftp://ftp.ncbi.nlm.nih.gov/geo/series/GSE12nnn/GSE12689/suppl/GSE12689_RAW.tar']
['GSE126892']	Transcriptomics	RNA-Seq	polyA RNA	6	Mus musculus	glioma cells	tumor				HiSeq X Ten (Mus musculus)	['ftp://ftp.ncbi.nlm.nih.gov/geo/series/GSE126nnn/GSE126892/suppl/GSE126892_RAW.tar']
['GSE12694']	Transcriptomics	Other	total RNA	5	Mus musculus						[Mouse430_2] Affymetrix Mouse Genome 430 2.0 Array	['ftp://ftp.ncbi.nlm.nih.gov/geo/series/GSE12nnn/GSE12694/suppl/GSE12694_RAW.tar']
['GSE127273']	Transcriptomics	Other	total RNA	14	Mus musculus						Illumina MouseWG-6 v2.0 expression beadchip	['ftp://ftp.ncbi.nlm.nih.gov/geo/series/GSE127nnn/GSE127273/suppl/GSE127273_RAW.tar', 'ftp://ftp.ncbi.nlm.nih.gov/geo/series/GSE127nnn/GSE127273/suppl/GSE127273_non-normalized.txt.gz']
['GSE127274']	Transcriptomics	RNA-Seq	total RNA	14	Homo sapiens	Glioblastoma cell culture;Glioblastoma PDX cell culture					Illumina HiSeq 4000 (Homo sapiens)	['ftp://ftp.ncbi.nlm.nih.gov/geo/series/GSE127nnn/GSE127274/suppl/GSE127274_RAW.tar']
['GSE12737']	Transcriptomics	Other	total RNA	112	Homo sapiens						Human ORESTES NoMatch 4.8k v1.0	[]
['GSE127895']	Transcriptomics	Other	total RNA	6	Homo sapiens	LN229 | ATCC GBM cell line;U87MG | ATCC GBM cell line;LN18 | ATCC GBM cell line					[HTA-2_0] Affymetrix Human Transcriptome Array 2.0 [transcript (gene) version]	['ftp://ftp.ncbi.nlm.nih.gov/geo/series/GSE127nnn/GSE127895/suppl/GSE127895_RAW.tar']
['GSE127989']	Transcriptomics	Other	total RNA	24	Homo sapiens	U87 MG | U87 MG human glioblastoma cell line		treated with 2 Gy of proton dose;treated with 10 Gy of proton dose;treated with Si306 and 2 Gy of proton dose;treated with Si306 and 10 Gy of proton dose		24 hours	Agilent-014850 Whole Human Genome Microarray 4x44K G4112F (Feature Number version)	['ftp://ftp.ncbi.nlm.nih.gov/geo/series/GSE127nnn/GSE127989/suppl/GSE127989_RAW.tar']
['GSE128195']	Transcriptomics	RNA-Seq	polyA RNA	7	Homo sapiens	cells derived from tissue;cells derived from in vitro culture		No treatment			Illumina NextSeq 500 (Homo sapiens)	['ftp://ftp.ncbi.nlm.nih.gov/geo/series/GSE128nnn/GSE128195/suppl/GSE128195_RAW.tar']
['GSE128255']	Transcriptomics	RNA-Seq	total RNA	18	Homo sapiens	G411 | Patient-derived glioblastoma stem cell line;G523 | Patient-derived glioblastoma stem cell line					Illumina HiSeq 4000 (Homo sapiens)	['ftp://ftp.ncbi.nlm.nih.gov/geo/series/GSE128nnn/GSE128255/suppl/GSE128255_expressions.csv.gz']
['GSE12836']	Transcriptomics	Other	total RNA	3	Mus musculus						[Mouse430A_2] Affymetrix Mouse Genome 430A 2.0 Array	['ftp://ftp.ncbi.nlm.nih.gov/geo/series/GSE12nnn/GSE12836/suppl/GSE12836_RAW.tar']
['GSE128536']	Transcriptomics	RNA-Seq	total RNA	40	Homo sapiens	Astrocytes;Microglia;Astrocytic Cell Line					MinION (Homo sapiens)	['ftp://ftp.ncbi.nlm.nih.gov/geo/series/GSE128nnn/GSE128536/suppl/GSE128536_RAW.tar']
['GSE128541']	Transcriptomics	RNA-Seq	total RNA	6	Homo sapiens	brain	Glioblastoma				Illumina NextSeq 500 (Homo sapiens)	[]
['GSE128547']	Transcriptomics	RNA-Seq	total RNA	6	Homo sapiens	brain	Glioblastoma				Illumina NextSeq 500 (Homo sapiens)	[]
['GSE128555']	Transcriptomics	RNA-Seq	total RNA	9	Homo sapiens	brain	Glioblastoma				Illumina NextSeq 500 (Homo sapiens)	[]
['GSE128654']	Epigenomics	Other	genomic DNA	74	Homo sapiens		tumor | gbm;cell | gbm;cell | gbm_r;tumor | gbm_r;cell | gbm_u;tumor | gbm_u;xeno | gbm_r;xeno | gbm		f;m	55;44;60;51;59;49;74;39;69;63;61;67;52;84;68;35;62;56;70;48	Illumina HumanMethylation450 BeadChip (HumanMethylation450_15017482)	['ftp://ftp.ncbi.nlm.nih.gov/geo/series/GSE128nnn/GSE128654/suppl/GSE128654_Detection_pvals_BTIC_GBM_GEO.csv.gz', 'ftp://ftp.ncbi.nlm.nih.gov/geo/series/GSE128nnn/GSE128654/suppl/GSE128654_RAW.tar']
['GSE128961']	Transcriptomics	Other	total RNA	4	Homo sapiens	Mel624 | Melanoma cell line					Illumina HumanHT-12 V4.0 expression beadchip	['ftp://ftp.ncbi.nlm.nih.gov/geo/series/GSE128nnn/GSE128961/suppl/GSE128961_FTO_knockdown_Mel-Raw_data.txt.gz', 'ftp://ftp.ncbi.nlm.nih.gov/geo/series/GSE128nnn/GSE128961/suppl/GSE128961_FTO_knockdown_Mel624-Normalized.txt.gz', 'ftp://ftp.ncbi.nlm.nih.gov/geo/series/GSE128nnn/GSE128961/suppl/GSE128961_RAW.tar']
['GSE129047']	Transcriptomics	Other	total RNA	9	Homo sapiens	GSC2 | Glioblastoma | Glioma stem cells		1√¢¬Ä¬∞ DMSO;3 √é¬ºM clofoctol;10 √é¬ºM clofoctol			Agilent-067406 Human CBC lncRNA + mRNA microarray V4.0 (Probe name version)	['ftp://ftp.ncbi.nlm.nih.gov/geo/series/GSE129nnn/GSE129047/suppl/GSE129047_RAW.tar']
['GSE129142']	Transcriptomics	RNA-Seq	total RNA	6	Homo sapiens	brain | U87 | control;brain | U87 | new A-to-I editing introduced	glioblastoma				Illumina HiSeq 4000 (Homo sapiens)	['ftp://ftp.ncbi.nlm.nih.gov/geo/series/GSE129nnn/GSE129142/suppl/GSE129142_allsamples.vcf.gz']
['GSE129438']	Epigenomics	ChIP-seq	genomic DNA	4	Homo sapiens		Glioblastoma				Illumina HiSeq 2000 (Homo sapiens)	['ftp://ftp.ncbi.nlm.nih.gov/geo/series/GSE129nnn/GSE129438/suppl/GSE129438_RAW.tar']
['GSE129476']	Transcriptomics	RNA-Seq	total RNA	8	Homo sapiens			control;tmz			Illumina HiSeq 4000 (Homo sapiens)	['ftp://ftp.ncbi.nlm.nih.gov/geo/series/GSE129nnn/GSE129476/suppl/GSE129476_RAW.tar']
['GSE129671']	Transcriptomics	RNA-Seq	polyA RNA	8	Homo sapiens	glioma slice culture		DMSO (vehicle control);Etoposide 5 uM;RO4929097 50 nM			Illumina NextSeq 500 (Homo sapiens);Illumina NovaSeq 6000 (Homo sapiens)	['ftp://ftp.ncbi.nlm.nih.gov/geo/series/GSE129nnn/GSE129671/suppl/GSE129671_PW030-701.matrix.txt.gz', 'ftp://ftp.ncbi.nlm.nih.gov/geo/series/GSE129nnn/GSE129671/suppl/GSE129671_PW030-702.matrix.txt.gz', 'ftp://ftp.ncbi.nlm.nih.gov/geo/series/GSE129nnn/GSE129671/suppl/GSE129671_PW030-703.matrix.txt.gz', 'ftp://ftp.ncbi.nlm.nih.gov/geo/series/GSE129nnn/GSE129671/suppl/GSE129671_PW030-705.matrix.txt…
['GSE129877']	Transcriptomics	Other	total RNA	7	Mus musculus	Gl261-infiltrating CD11b+ cells (CD45highCD11b+)		anti-PD1+anti-CTLA-4	female		nCounter Mouse Immunology Panel	['ftp://ftp.ncbi.nlm.nih.gov/geo/series/GSE129nnn/GSE129877/suppl/GSE129877_RAW.tar']
['GSE129908']	Transcriptomics	Other	total RNA	8	Rattus norvegicus	C6 | Glioblastoma		Untreated (Control);Haloperidol;Risperidone;Clozapine		5 Days	Agilent-046066 Unrestricted Rat miRNA V19.0 (miRNA ID version)	['ftp://ftp.ncbi.nlm.nih.gov/geo/series/GSE129nnn/GSE129908/suppl/GSE129908_18534-18540_merge.xls.gz', 'ftp://ftp.ncbi.nlm.nih.gov/geo/series/GSE129nnn/GSE129908/suppl/GSE129908_18542-18548_merge.xls.gz', 'ftp://ftp.ncbi.nlm.nih.gov/geo/series/GSE129nnn/GSE129908/suppl/GSE129908_RAW.tar']
['GSE129972']	Transcriptomics	Other	total RNA	12	Homo sapiens	U-87MG					[HuGene-2_0-st] Affymetrix Human Gene 2.0 ST Array [probe set (exon) version]	['ftp://ftp.ncbi.nlm.nih.gov/geo/series/GSE129nnn/GSE129972/suppl/GSE129972_RAW.tar']
['GSE129974']	Transcriptomics	Other	total RNA	8	Homo sapiens	U-87MG					[HuGene-2_0-st] Affymetrix Human Gene 2.0 ST Array [probe set (exon) version]	['ftp://ftp.ncbi.nlm.nih.gov/geo/series/GSE129nnn/GSE129974/suppl/GSE129974_RAW.tar']
['GSE129976']	Transcriptomics	Other	total RNA	20	Homo sapiens	U-87MG					[HuGene-2_0-st] Affymetrix Human Gene 2.0 ST Array [probe set (exon) version]	['ftp://ftp.ncbi.nlm.nih.gov/geo/series/GSE129nnn/GSE129976/suppl/GSE129976_RAW.tar']
['GSE129977']	Transcriptomics	Other	total RNA	18	Homo sapiens	U-87MG	shC_shAHR1;shC_shAHR2;shC;IL4I1_OE_shAHR1;IL4I1_OE_shAHR2;IL4I1_OE_shC				[HuGene-2_0-st] Affymetrix Human Gene 2.0 ST Array [probe set (exon) version]	['ftp://ftp.ncbi.nlm.nih.gov/geo/series/GSE129nnn/GSE129977/suppl/GSE129977_RAW.tar']
['GSE129978']	Transcriptomics	Other	total RNA	16	Mus musculus				female		[MoGene-2_0-st] Affymetrix Mouse Gene 2.0 ST Array [transcript (gene) version];[HuGene-2_0-st] Affymetrix Human Gene 2.0 ST Array [probe set (exon) version]	['ftp://ftp.ncbi.nlm.nih.gov/geo/series/GSE129nnn/GSE129978/suppl/GSE129978_RAW.tar']
['GSE130093']	Epigenomics	Other	genomic DNA	13	Homo sapiens				Female;Male		Infinium MethylationEPIC	['ftp://ftp.ncbi.nlm.nih.gov/geo/series/GSE130nnn/GSE130093/suppl/GSE130093_Matrix_Signal_Intensities_04182019.txt.gz', 'ftp://ftp.ncbi.nlm.nih.gov/geo/series/GSE130nnn/GSE130093/suppl/GSE130093_RAW.tar']
['GSE130105']	Transcriptomics	RNA-Seq	total RNA	5	Homo sapiens	Healthy control tissue	hippocampal sclerosis patient;glioblastoma patient;Healthy control tissue				Illumina HiSeq 4000 (Homo sapiens);Illumina NovaSeq 6000 (Homo sapiens)	['ftp://ftp.ncbi.nlm.nih.gov/geo/series/GSE130nnn/GSE130105/suppl/GSE130105_RAW.tar']
['GSE130119']	Epigenomics	ATAC-seq	['genomic DNA', 'total RNA']	158	Mus musculus;Homo sapiens	Flow cytometry sorted astrocytes;CNS pellet following Percoll gradient;Flow cytometry sorted astrocytes based on TdTomato fluorscence;astrocytes	na√É¬Øve;undergoing EAE transduced with non-targeting lentiviruses;undergoing EAE transduced with Mafg-targeting lentiviruses;experimental autoimmune encephalomyelitis (EAE);Acute;Naive;Remitting	IL1b/TNFa-ICV injected;experimental autoimmune encephalomyelitis (EAE)	male;female;Male;Female	P90;between 74-96 days of age;P122;P144;P84;P126;P104	Illumina NextSeq 500 (Mus musculus);Illumina HiSeq 4000 (Homo sapiens);Illumina HiSeq 4000 (Mus musculus);Illumina NovaSeq 6000 (Mus musculus);Illumina NovaSeq 6000 (Homo sapiens)	['ftp://ftp.ncbi.nlm.nih.gov/geo/series/GSE130nnn/GSE130119/suppl/GSE130119_RAW.tar']
['GSE13021']	Genomics	Other	genomic DNA	58	Homo sapiens						[Mapping250K_Nsp] Affymetrix Mapping 250K Nsp SNP Array	['ftp://ftp.ncbi.nlm.nih.gov/geo/series/GSE13nnn/GSE13021/suppl/GSE13021_RAW.tar']
['GSE130220']	Transcriptomics	Other	total RNA	24	Homo sapiens	Glioblastoma					Agilent-014850 Whole Human Genome Microarray 4x44K G4112F (Probe Name version)	['ftp://ftp.ncbi.nlm.nih.gov/geo/series/GSE130nnn/GSE130220/suppl/GSE130220_RAW.tar']
['GSE13030']	Transcriptomics	Other	total RNA	93	Homo sapiens						DiSteBa_Homo sapiens_Glioblastoma miRNA 340_v1.0	['ftp://ftp.ncbi.nlm.nih.gov/geo/series/GSE13nnn/GSE13030/suppl/GSE13030_RAW.tar']
['GSE130324']	Transcriptomics	RNA-Seq	total RNA	15	Mus musculus	Brain microvessels					Illumina NextSeq 500 (Mus musculus)	['ftp://ftp.ncbi.nlm.nih.gov/geo/series/GSE130nnn/GSE130324/suppl/GSE130324_counts.matrix.norm_anno.txt.gz']
['GSE130407']	Transcriptomics	RNA-Seq	total RNA	9	Homo sapiens						Illumina HiSeq 2000 (Homo sapiens)	['ftp://ftp.ncbi.nlm.nih.gov/geo/series/GSE130nnn/GSE130407/suppl/GSE130407_RAW.tar']
['GSE13041']	Transcriptomics	Other	total RNA	267	Homo sapiens		YES		F;M		[HG-U133A] Affymetrix Human Genome U133A Array;[HG-U133_Plus_2] Affymetrix Human Genome U133 Plus 2.0 Array;[HG_U95Av2] Affymetrix Human Genome U95 Version 2 Array	['ftp://ftp.ncbi.nlm.nih.gov/geo/series/GSE13nnn/GSE13041/suppl/GSE13041_RAW.tar']
['GSE130648']	Transcriptomics	RNA-Seq	total RNA	6	Homo sapiens	GSC387	Glioblastoma				Illumina HiSeq 2500 (Homo sapiens)	['ftp://ftp.ncbi.nlm.nih.gov/geo/series/GSE130nnn/GSE130648/suppl/GSE130648_DESeq2_Results.txt.gz', 'ftp://ftp.ncbi.nlm.nih.gov/geo/series/GSE130nnn/GSE130648/suppl/GSE130648_ELOVL2_Knockdown_Salmon_Abundance.txt.gz', 'ftp://ftp.ncbi.nlm.nih.gov/geo/series/GSE130nnn/GSE130648/suppl/GSE130648_ELOVL2_Knockdown_Salmon_Counts.txt.gz']
['GSE130857']	Transcriptomics	RNA-Seq	total RNA	4	Homo sapiens	U373 | Core;U373 | Dispersive					Illumina HiSeq 2500 (Homo sapiens)	['ftp://ftp.ncbi.nlm.nih.gov/geo/series/GSE130nnn/GSE130857/suppl/GSE130857_core_vs_disp_24.tsv.gz']
['GSE130949']	Epigenomics	ChIP-seq	genomic DNA	6	Homo sapiens	LN229 | glioblastoma | brain		0.1% DMSO;10 uM erlotinib;20 uM roscovitine			HiSeq X Ten (Homo sapiens)	['ftp://ftp.ncbi.nlm.nih.gov/geo/series/GSE130nnn/GSE130949/suppl/GSE130949_RAW.tar']
['GSE131399']	Proteomics	Other	protein	0							RPPA platform - RPPA Core Facility at the University of Texas MD Anderson Cancer Center	[]
['GSE131400']	Transcriptomics	RNA-Seq	total RNA	0							Illumina HiSeq 2500 (Homo sapiens)	['ftp://ftp.ncbi.nlm.nih.gov/geo/series/GSE131nnn/GSE131400/suppl/GSE131400_RAW.tar']
['GSE131402']	Transcriptomics	RNA-Seq	['protein', 'total RNA']	16	Homo sapiens	Glioblastoma | LN18;Glioblastoma | A172					Illumina HiSeq 2500 (Homo sapiens);RPPA platform - RPPA Core Facility at the University of Texas MD Anderson Cancer Center	['ftp://ftp.ncbi.nlm.nih.gov/geo/series/GSE131nnn/GSE131402/suppl/GSE131402_RAW.tar']
['GSE131502']	Transcriptomics	RNA-Seq	total RNA	4	Homo sapiens	U87					Illumina HiSeq 2000 (Homo sapiens)	['ftp://ftp.ncbi.nlm.nih.gov/geo/series/GSE131nnn/GSE131502/suppl/GSE131502_RAW.tar']
['GSE131660']	Transcriptomics	RNA-Seq	total RNA	12	Homo sapiens			DMSO;Piperlongumine			Illumina HiSeq 2500 (Homo sapiens)	['ftp://ftp.ncbi.nlm.nih.gov/geo/series/GSE131nnn/GSE131660/suppl/GSE131660_Picard_22_05_2019_processed_matrix.txt.gz']
['GSE131744']	Transcriptomics	Other	total RNA	2	Homo sapiens	parental;TMZ-resistance					Illumina HumanHT-12 V4.0 expression beadchip	['ftp://ftp.ncbi.nlm.nih.gov/geo/series/GSE131nnn/GSE131744/suppl/GSE131744_RAW.tar', 'ftp://ftp.ncbi.nlm.nih.gov/geo/series/GSE131nnn/GSE131744/suppl/GSE131744_non-normalized.txt.gz']
['GSE131837']	Transcriptomics	Other	total RNA	52	Homo sapiens	Brain | Glioblastoma			Female;Male	48;59;57;44;64;54;53;51;60;66;68;61;49;69;56;65;11;70;55;50;67;58;52;42;73;46;62;75	Illumina HumanHT-12 V4.0 expression beadchip	['ftp://ftp.ncbi.nlm.nih.gov/geo/series/GSE131nnn/GSE131837/suppl/GSE131837_RAW.tar', 'ftp://ftp.ncbi.nlm.nih.gov/geo/series/GSE131nnn/GSE131837/suppl/GSE131837_non-normalized.txt.gz', 'ftp://ftp.ncbi.nlm.nih.gov/geo/series/GSE131nnn/GSE131837/suppl/GSE131837_normalized.txt.gz']
['GSE131879']	Transcriptomics	RNA-Seq	total RNA	2	Homo sapiens	parental | A172;resistance | A172-r#6		without TMZ;with TMZ			HiSeq X Ten (Homo sapiens)	['ftp://ftp.ncbi.nlm.nih.gov/geo/series/GSE131nnn/GSE131879/suppl/GSE131879_A172-TMZ-resistance_6_vs_A172.txt.gz', 'ftp://ftp.ncbi.nlm.nih.gov/geo/series/GSE131nnn/GSE131879/suppl/GSE131879_A172_gene_expression_profiling.xlsx.gz']
['GSE131928']	Transcriptomics	RNA-Seq	polyA RNA	2	Homo sapiens	single cells					Illumina NextSeq 500 (Homo sapiens)	['ftp://ftp.ncbi.nlm.nih.gov/geo/series/GSE131nnn/GSE131928/suppl/GSE131928_RAW.tar']
['GSE131956']	Epigenomics	ATAC-seq	genomic DNA	20	Homo sapiens	Human brain tumor;Human colon tumor;Human prostate tumor					Illumina HiSeq 4000 (Homo sapiens);HiSeq X Ten (Homo sapiens)	['ftp://ftp.ncbi.nlm.nih.gov/geo/series/GSE131nnn/GSE131956/suppl/GSE131956_RAW.tar']
['GSE132118']	Epigenomics	Other	genomic DNA	222	Homo sapiens						Illumina NextSeq 500 (Homo sapiens)	['ftp://ftp.ncbi.nlm.nih.gov/geo/series/GSE132nnn/GSE132118/suppl/GSE132118_5hmC_GenebodyCount_Matrix.csv.gz', 'ftp://ftp.ncbi.nlm.nih.gov/geo/series/GSE132nnn/GSE132118/suppl/GSE132118_5hmC_lncRNACount_Matrix.csv.gz', 'ftp://ftp.ncbi.nlm.nih.gov/geo/series/GSE132nnn/GSE132118/suppl/GSE132118_GliomaClinicalInfo.csv.gz', 'ftp://ftp.ncbi.nlm.nih.gov/geo/series/GSE132nnn/GSE132118/suppl/GSE132118_sa…
['GSE13214']	Transcriptomics	Other	total RNA	128	Homo sapiens						Homo sapiens 4.8K 02-01 amplified cDNA	[]
['GSE132172']	Transcriptomics	RNA-Seq	polyA RNA	134	Homo sapiens	normal neural stem cells | diploid | CB660;glioblastoma cancer stem cells | aneuploid | GliNS2					NextSeq 550 (Homo sapiens)	['ftp://ftp.ncbi.nlm.nih.gov/geo/series/GSE132nnn/GSE132172/suppl/GSE132172_glio_chrom_instability_normalized_expression_matrix.tsv.gz']
['GSE132554']	Transcriptomics	RNA-Seq	total RNA	16	Homo sapiens			DC Immunotherapy;Control			Illumina NextSeq 500 (Homo sapiens)	[]
['GSE13276']	Transcriptomics	Other	total RNA	15	Homo sapiens						[HG-U133A] Affymetrix Human Genome U133A Array	['ftp://ftp.ncbi.nlm.nih.gov/geo/series/GSE13nnn/GSE13276/suppl/GSE13276_RAW.tar']
['GSE132825']	Transcriptomics	RNA-Seq	polyA RNA	2	Homo sapiens	Cancer Associated Fibroblast;Cancer Assoicated Fibroblast			female	62 years old;67 years old	Illumina HiSeq 2000 (Homo sapiens)	['ftp://ftp.ncbi.nlm.nih.gov/geo/series/GSE132nnn/GSE132825/suppl/GSE132825_GBM_CAF_Normalized_Counts.txt.gz']
['GSE133040']	Epigenomics	ATAC-seq	genomic DNA	8	Homo sapiens				male		Illumina HiSeq 2000 (Homo sapiens)	['ftp://ftp.ncbi.nlm.nih.gov/geo/series/GSE133nnn/GSE133040/suppl/GSE133040_RAW.tar']
['GSE133041']	Transcriptomics	Other	total RNA	22	Homo sapiens	H9 | embryonic cell line;U-87-MG | Glioblastoma;NB-4 | acute promyelocytic leukemia;HT-29 | colorectal adenocarcinoma		DMSO;AZD-8330;ABT-263;HMBA	Female;Male		[HuGene-2_0-st] Affymetrix Human Gene 2.0 ST Array [transcript (gene) version]	['ftp://ftp.ncbi.nlm.nih.gov/geo/series/GSE133nnn/GSE133041/suppl/GSE133041_RAW.tar']
['GSE133095']	Transcriptomics	Other	total RNA	6	Mus musculus	dsRed-positive glioma cells					[Mouse430_2] Affymetrix Mouse Genome 430 2.0 Array	['ftp://ftp.ncbi.nlm.nih.gov/geo/series/GSE133nnn/GSE133095/suppl/GSE133095_RAW.tar']
['GSE133116']	Transcriptomics	RNA-Seq	total RNA	15	Homo sapiens	Patient-derived primary GBM cell line					NextSeq 550 (Homo sapiens)	['ftp://ftp.ncbi.nlm.nih.gov/geo/series/GSE133nnn/GSE133116/suppl/GSE133116_RAW.tar']
['GSE133117']	Epigenomics	ChIP-seq	genomic DNA	4	Homo sapiens	U87-EGFRvIII | glioblastoma cells					Illumina HiSeq 2000 (Homo sapiens)	['ftp://ftp.ncbi.nlm.nih.gov/geo/series/GSE133nnn/GSE133117/suppl/GSE133117_RAW.tar']
['GSE133211']	Transcriptomics	RNA-Seq	total RNA	8	Homo sapiens	T98G (ATCC-CRL-1690) | Brain;Bulk tumor tissue | Brain	Glioblastoma	Universal Type I IFN alpha treatment;IFN gamma treatment;GBM1;AA2;GBM2;AA1			Illumina HiSeq 2500 (Homo sapiens);Illumina NextSeq 500 (Homo sapiens)	['ftp://ftp.ncbi.nlm.nih.gov/geo/series/GSE133nnn/GSE133211/suppl/GSE133211_RAW.tar']
['GSE133285']	Transcriptomics	RNA-Seq	total RNA	11	Homo sapiens	SF295					Illumina NextSeq 500 (Homo sapiens)	['ftp://ftp.ncbi.nlm.nih.gov/geo/series/GSE133nnn/GSE133285/suppl/GSE133285_RAW.tar']
['GSE133470']	Transcriptomics	Other	total RNA	8	Homo sapiens	Primary Glioblastoma HuTu10 cells (Proneural);Primary Glioblastoma HuTu13 cells (Mesenchymal)					[HG-U133_Plus_2] Affymetrix Human Genome U133 Plus 2.0 Array [CDF: Brainarray HGU133Plus2_Hs_ENTREZG_v21]	['ftp://ftp.ncbi.nlm.nih.gov/geo/series/GSE133nnn/GSE133470/suppl/GSE133470_RAW.tar']
['GSE133471']	Transcriptomics	RNA-Seq	total RNA	16	Mus musculus	HER2CA-expressing mouse astrocytes;HER2CA-induced Gliomaspheres;Control mouse astrocytes;Gliomaspheres from KRasG12V/shp53-transformed mouse astrocytes;Subcutaneous tumor from Kras/shp53-induced gliomaspheres;Control mouse astroglial cells;Subcutaneous tumor from Kras/shp53-induced Gliomaspheres					Illumina HiSeq 2500 (Mus musculus);[HG-U133_Plus_2] Affymetrix Human Genome U133 Plus 2.0 Array [CDF: Brainarray HGU133Plus2_Hs_ENTREZG_v21]	['ftp://ftp.ncbi.nlm.nih.gov/geo/series/GSE133nnn/GSE133471/suppl/GSE133471_RAW.tar']
['GSE133479']	Transcriptomics	RNA-Seq	total RNA	6	Homo sapiens	iPSC-derived induced glioblastoma (iGBM) model | iPSC-derived neural progenitor cells					Illumina HiSeq 4000 (Homo sapiens)	['ftp://ftp.ncbi.nlm.nih.gov/geo/series/GSE133nnn/GSE133479/suppl/GSE133479_RAW.tar']
['GSE133509']	Transcriptomics	RNA-Seq	total RNA	14	Homo sapiens	CVB - iPSC (Coriell GM25430)					Illumina NovaSeq 6000 (Homo sapiens)	['ftp://ftp.ncbi.nlm.nih.gov/geo/series/GSE133nnn/GSE133509/suppl/GSE133509_RAW.tar']
['GSE134045']	Transcriptomics	RNA-Seq	total RNA	21	Homo sapiens	GBM2 | Glioblastoma tumor propagating cells		Untreated Control;Serum (FBS 10%);Bmp4 (100ng/ml);Fenbendazole_0.5uM;Mebendazole_0.5uM;Cytarabine_0.3uM;Trifluridine_3uM;Irinotecan_0.5uM;Etoposide_0.3uM;Digitoxigenin_0.3uM;Digoxin_0.3uM;DMSO_0.1%;SAHA_3uM;TSA_1uM;Valproic_Acid_15uM			Illumina NextSeq 500 (Homo sapiens)	['ftp://ftp.ncbi.nlm.nih.gov/geo/series/GSE134nnn/GSE134045/suppl/GSE134045_RAW.tar', 'ftp://ftp.ncbi.nlm.nih.gov/geo/series/GSE134nnn/GSE134045/suppl/GSE134045_SAHA.genes.fpkm_tracking.gz']
['GSE134404']	Transcriptomics	Other	total RNA	9	Homo sapiens						[HG-U133_Plus_2] Affymetrix Human Genome U133 Plus 2.0 Array	['ftp://ftp.ncbi.nlm.nih.gov/geo/series/GSE134nnn/GSE134404/suppl/GSE134404_RAW.tar']
['GSE134470']	Transcriptomics	Other	total RNA	58	Homo sapiens	normal brain | Control RNA;GBM tumor sample | Tumor tissue;GBM tumor cells grown in mouse brain | Tumor tissue;GBM tumor cells grown in mouse brain | FACS-sorted human tumor Cell culture;U87 | GBM cells in adherent culture | Cell culture;U87 | GBM cell line grown in mouse brain | FACS-sorted human tumor Cell culture;U251 | GBM cells in adherent culture | Cell culture;U251 | GBM cell line grown in…					[HuGene-1_0-st] Affymetrix Human Gene 1.0 ST Array [transcript (gene) version]	['ftp://ftp.ncbi.nlm.nih.gov/geo/series/GSE134nnn/GSE134470/suppl/GSE134470_RAW.tar']
['GSE134567']	Transcriptomics	RNA-Seq	total RNA	16	Homo sapiens	Brain tumor	Ependymoma;GBM			2wk;4mo;1mo;1.5mo	Illumina HiSeq 4000 (Homo sapiens)	[]
['GSE134676']	Transcriptomics	Other	total RNA	4	Homo sapiens	GBM14 | glioblastoma		control;crizotinib			[HuGene-2_0-st] Affymetrix Human Gene 1.0 ST Array [CDF: hugene20st_Hs_ENTREZG, Brainarray version 23]	['ftp://ftp.ncbi.nlm.nih.gov/geo/series/GSE134nnn/GSE134676/suppl/GSE134676_RAW.tar']
['GSE13470']	Transcriptomics	Other	total RNA	2	Homo sapiens						Agilent-014850 Whole Human Genome Microarray 4x44K G4112F (Feature Number version)	['ftp://ftp.ncbi.nlm.nih.gov/geo/series/GSE13nnn/GSE13470/suppl/GSE13470_RAW.tar']
['GSE134711']	Transcriptomics	Other	total RNA	12	Homo sapiens	prol - proliferative;inv - invasive		Control;KontraRT - irradiated			[HuGene-2_0-st] Affymetrix Human Gene 2.0 ST Array [CDF: hugene20st_Hs_ENTREZG.cdf, Brainarray version 20.0.0]	['ftp://ftp.ncbi.nlm.nih.gov/geo/series/GSE134nnn/GSE134711/suppl/GSE134711_RAW.tar']
['GSE134783']	Transcriptomics	Other	total RNA	71	Homo sapiens						[HG-U133_Plus_2] Affymetrix Human Genome U133 Plus 2.0 Array	['ftp://ftp.ncbi.nlm.nih.gov/geo/series/GSE134nnn/GSE134783/suppl/GSE134783_RAW.tar']
['GSE134972']	Epigenomics	ChIP-seq	genomic DNA	12	Homo sapiens		Glioblastoma				Illumina HiSeq 4000 (Homo sapiens)	['ftp://ftp.ncbi.nlm.nih.gov/geo/series/GSE134nnn/GSE134972/suppl/GSE134972_BMAL1_PeaksGainedinGSC.bed.gz', 'ftp://ftp.ncbi.nlm.nih.gov/geo/series/GSE134nnn/GSE134972/suppl/GSE134972_BMAL1_PeaksGainedinNSC.bed.gz', 'ftp://ftp.ncbi.nlm.nih.gov/geo/series/GSE134nnn/GSE134972/suppl/GSE134972_RAW.tar']
['GSE134973']	Transcriptomics	RNA-Seq	total RNA	0							Illumina HiSeq 2500 (Homo sapiens)	[]
['GSE134974']	Epigenomics	ChIP-seq	['genomic DNA', 'total RNA']	6	Homo sapiens		Glioblastoma				Illumina HiSeq 2500 (Homo sapiens);Illumina HiSeq 4000 (Homo sapiens)	['ftp://ftp.ncbi.nlm.nih.gov/geo/series/GSE134nnn/GSE134974/suppl/GSE134974_RAW.tar']
['GSE135062']	Transcriptomics	RNA-Seq	total RNA	6	Mus musculus	ms7080;7080X1	Young;Old;NMN-before-Tumor				Illumina HiSeq 2500 (Mus musculus)	[]
['GSE135210']	Transcriptomics	RNA-Seq	total RNA	12	Mus musculus	Brain tumor | ms7080	Young;Old;Old-NMN rejuvenation;Old-parabiosis rejuvenation	None;NMN;Parabiosis	Female		Illumina HiSeq 4000 (Mus musculus)	[]
['GSE135306']	Transcriptomics	RNA-Seq	total RNA	6	Homo sapiens	Glioblastoma					Illumina HiSeq 4000 (Homo sapiens)	[]
['GSE135349']	Genomics	Other	genomic DNA	4	Homo sapiens	U87					Illumina HiSeq 2500 (Homo sapiens)	['ftp://ftp.ncbi.nlm.nih.gov/geo/series/GSE135nnn/GSE135349/suppl/GSE135349_RAW.tar']
['GSE135408']	Transcriptomics	RNA-Seq	total RNA	39	Homo sapiens;Mus musculus	ms7080					Illumina HiSeq 2500 (Homo sapiens);Illumina HiSeq 2500 (Mus musculus)	[]
['GSE135437']	Transcriptomics	RNA-Seq	total RNA	66	Homo sapiens	Brain	Glioblastoma multiforme;Control				Illumina HiSeq 3000 (Homo sapiens)	['ftp://ftp.ncbi.nlm.nih.gov/geo/series/GSE135nnn/GSE135437/suppl/GSE135437_RAW.tar']
['GSE13598']	Transcriptomics	Other	total RNA	131	Homo sapiens						Human 3.0 A1	[]
['GSE136089']	Epigenomics	Bisulfite-seq	genomic DNA	453	Homo sapiens	Human NeuN+ nuclei derived from cerebellum;Human NeuN- nuclei derived from cortex;Human NeuN+ nuclei derived from cortex;Human NueN- nuclei derived from hippocampus;Human NeuN+ nuclei derived from hippocampus;Human NeuN- nuclei derived from hippocampus;U87MG likely glioblastoma cell line					Illumina MiSeq (Homo sapiens);Illumina HiSeq 2500 (Homo sapiens)	['ftp://ftp.ncbi.nlm.nih.gov/geo/series/GSE136nnn/GSE136089/suppl/GSE136089_RAW.tar']
['GSE136330']	Transcriptomics	RNA-Seq	total RNA	2	Homo sapiens	glioblastomas (malignancy grade IV)	mock-infected;EV71-infected				Illumina HiSeq 2000 (Homo sapiens)	['ftp://ftp.ncbi.nlm.nih.gov/geo/series/GSE136nnn/GSE136330/suppl/GSE136330_RAW.tar']
['GSE136644']	Transcriptomics	Other	total RNA	500	Homo sapiens						Agilent-014850 Whole Human Genome Microarray 4x44K G4112F (Probe Name version)	['ftp://ftp.ncbi.nlm.nih.gov/geo/series/GSE136nnn/GSE136644/suppl/GSE136644_RAW.tar']
['GSE136738']	Transcriptomics	RNA-Seq	total RNA	4	Homo sapiens	PTEN WT LN229 glioblastoma multiforme (GBM) cells | Xenograft tumor;PTEN KO LN229 glioblastoma multiforme (GBM) cells | Xenograft tumor				30 days of tumor formation	BGISEQ-500 (Homo sapiens)	['ftp://ftp.ncbi.nlm.nih.gov/geo/series/GSE136nnn/GSE136738/suppl/GSE136738_All_samples.GeneExpression.FPKM.txt.gz']
['GSE136751']	Epigenomics	ATAC-seq	['genomic DNA', 'total RNA']	28	Homo sapiens	MES-hGICs-MGT#1, mVenus-high | In vivo;MES-hGICs-MGT#1, mVenus-low | In vivo;MES-hGICs-MGT#1, mVenus-high | In vitro;MES-hGICs-MGT#1, mVenus--low | In vitro;MES-hGICs-MGT#1, mVenus-low | In vitro;brain, transformed human neuronal progenitor cels from subventricuar zone | MES-hGICs-MGT#1, mVenus unsorted;brain, transformed human neuronal progenitor cels from subventricuar zone | MES-hGICs-MGT#1, m…	Monoculture;Co-culture with C20hMG;Co-culture with MES-hGICs-MGT#1-high				Illumina NextSeq 500 (Homo sapiens)	['ftp://ftp.ncbi.nlm.nih.gov/geo/series/GSE136nnn/GSE136751/suppl/GSE136751_RAW.tar', 'ftp://ftp.ncbi.nlm.nih.gov/geo/series/GSE136nnn/GSE136751/suppl/GSE136751_rawCounts_treated_RNAseq.txt.gz', 'ftp://ftp.ncbi.nlm.nih.gov/geo/series/GSE136nnn/GSE136751/suppl/GSE136751_rawCounts_treated_unsorted_RNAseq.txt.gz']
['GSE136829']	Transcriptomics	RNA-Seq	total RNA	10	Homo sapiens	Glioblastoma Multiform (GBM) cell line		DMSO;PTC596;A1016			Ion Torrent PGM (Homo sapiens)	[]
['GSE136974']	Transcriptomics	RNA-Seq	polyA RNA	3	Homo sapiens	induced human embryo neural stem cells | brain(normal);primary culture glioblastoma cells | brain(tumor);human embryo neural stem cells | brain(normal)					Illumina NovaSeq 6000 (Homo sapiens)	['ftp://ftp.ncbi.nlm.nih.gov/geo/series/GSE136nnn/GSE136974/suppl/GSE136974_RAW.tar']
['GSE137048']	Epigenomics	ChIP-seq	['genomic DNA', 'total RNA']	39	Homo sapiens	U87;U87 | WT	Negative Control ASO;ASO 646			T4;T8;T12;T24	Illumina HiSeq 4000 (Homo sapiens);PromethION (Homo sapiens)	['ftp://ftp.ncbi.nlm.nih.gov/geo/series/GSE137nnn/GSE137048/suppl/GSE137048_counts.txt.gz', 'ftp://ftp.ncbi.nlm.nih.gov/geo/series/GSE137nnn/GSE137048/suppl/GSE137048_counts_GSM4504755-GSM4504766.tsv.gz', 'ftp://ftp.ncbi.nlm.nih.gov/geo/series/GSE137nnn/GSE137048/suppl/GSE137048_h3k9me3_counts.tsv.gz']
['GSE137210']	Transcriptomics	Other	total RNA	8	Homo sapiens	LN229					[Clariom_D_Human] Affymetrix Human Clariom D Assay [transcript (gene) version]	['ftp://ftp.ncbi.nlm.nih.gov/geo/series/GSE137nnn/GSE137210/suppl/GSE137210_RAW.tar']
['GSE137287']	Epigenomics	Bisulfite-seq	genomic DNA	14	Homo sapiens	brain;GM12878;blood	non-cancer;lymphoblastoid				Illumina HiSeq 2500 (Homo sapiens)	['ftp://ftp.ncbi.nlm.nih.gov/geo/series/GSE137nnn/GSE137287/suppl/GSE137287_RAW.tar']
['GSE137310']	Transcriptomics	Other	total RNA	24	Homo sapiens	brain tumor stem cells-like (BTSCs)	Glioblastoma (GBM)				Illumina HumanHT-12 V4.0 expression beadchip	['ftp://ftp.ncbi.nlm.nih.gov/geo/series/GSE137nnn/GSE137310/suppl/GSE137310_Non-normalized_8981561051.txt.gz', 'ftp://ftp.ncbi.nlm.nih.gov/geo/series/GSE137nnn/GSE137310/suppl/GSE137310_Non-normalized_9978099098.txt.gz', 'ftp://ftp.ncbi.nlm.nih.gov/geo/series/GSE137nnn/GSE137310/suppl/GSE137310_Normalized_8981561051.txt.gz', 'ftp://ftp.ncbi.nlm.nih.gov/geo/series/GSE137nnn/GSE137310/suppl/GSE1373…
['GSE137453']	Transcriptomics	RNA-Seq	total RNA	0							Illumina HiSeq 4000 (Homo sapiens)	['ftp://ftp.ncbi.nlm.nih.gov/geo/series/GSE137nnn/GSE137453/suppl/GSE137453_BT333.txt.gz']
['GSE137454']	Transcriptomics	RNA-Seq	total RNA	0							Illumina NovaSeq 6000 (Homo sapiens)	['ftp://ftp.ncbi.nlm.nih.gov/geo/series/GSE137nnn/GSE137454/suppl/GSE137454_INCA1_KD.txt.gz']
['GSE137489']	Epigenomics	RNA immunoprecipitation	total RNA	22	Homo sapiens	GBM patient-derived cells | glioblastoma;U251 | MG Glioblastoma Cell Line;A375 | Melanoma cell line		control;interferon gamma			Illumina HiSeq 4000 (Homo sapiens);Illumina NovaSeq 6000 (Homo sapiens)	[]
['GSE137733']	Transcriptomics	RNA-Seq	total RNA	6	Rattus norvegicus	C6					Illumina HiSeq 2500 (Rattus norvegicus)	['ftp://ftp.ncbi.nlm.nih.gov/geo/series/GSE137nnn/GSE137733/suppl/GSE137733_RAW.tar']
['GSE137796']	Epigenomics	ATAC-seq	genomic DNA	0							Illumina HiSeq 4000 (Mus musculus)	['ftp://ftp.ncbi.nlm.nih.gov/geo/series/GSE137nnn/GSE137796/suppl/GSE137796_RAW.tar']
['GSE137808']	Transcriptomics	RNA-Seq	total RNA	0							Illumina HiSeq 2000 (Mus musculus)	['ftp://ftp.ncbi.nlm.nih.gov/geo/series/GSE137nnn/GSE137808/suppl/GSE137808_Complete_geneList_EdgeR.csv.gz']
['GSE137809']	Epigenomics	ATAC-seq	['genomic DNA', 'total RNA']	10	Mus musculus	mG7080					Illumina HiSeq 2000 (Mus musculus);Illumina HiSeq 4000 (Mus musculus)	['ftp://ftp.ncbi.nlm.nih.gov/geo/series/GSE137nnn/GSE137809/suppl/GSE137809_RAW.tar']
['GSE137830']	Epigenomics	Other	genomic DNA	9	Homo sapiens	HBMVECS	normal				Illumina HumanMethylation450 BeadChip (HumanMethylation450_15017482)	['ftp://ftp.ncbi.nlm.nih.gov/geo/series/GSE137nnn/GSE137830/suppl/GSE137830_RAW.tar', 'ftp://ftp.ncbi.nlm.nih.gov/geo/series/GSE137nnn/GSE137830/suppl/GSE137830_non-normalized.txt.gz']
['GSE137879']	Epigenomics	Bisulfite-seq	genomic DNA	85	Homo sapiens	breast (primary tissue);blood;bone marrow;bladder cell line;liver;brain;cell line;breast cell line;placenta;lymph node;placenta, maternal	non-cancer;cancer;lymphoblastoid				HiSeq X Ten (Homo sapiens);Illumina NovaSeq 6000 (Homo sapiens)	['ftp://ftp.ncbi.nlm.nih.gov/geo/series/GSE137nnn/GSE137879/suppl/GSE137879_RAW.tar']
['GSE137900']	Transcriptomics	Other	total RNA	9	Homo sapiens	primary human brain microvascular endothelial cells;CD31-positive cells	normal;glioblastoma				[HG-U219] Affymetrix Human Genome U219 Array	['ftp://ftp.ncbi.nlm.nih.gov/geo/series/GSE137nnn/GSE137900/suppl/GSE137900_RAW.tar']
['GSE137901']	Transcriptomics	Other	total RNA	6	Homo sapiens	primary human brain microvascular endothelial cells;CD31-positive cells	normal;glioblastoma				[HG-U219] Affymetrix Human Genome U219 Array	['ftp://ftp.ncbi.nlm.nih.gov/geo/series/GSE137nnn/GSE137901/suppl/GSE137901_RAW.tar']
['GSE137902']	Transcriptomics	Other	total RNA	0							[HG-U219] Affymetrix Human Genome U219 Array	['ftp://ftp.ncbi.nlm.nih.gov/geo/series/GSE137nnn/GSE137902/suppl/GSE137902_RAW.tar']
['GSE137934']	Transcriptomics	RNA-Seq	total RNA	4	Homo sapiens	HT-1080					Illumina HiSeq 2500 (Homo sapiens)	['ftp://ftp.ncbi.nlm.nih.gov/geo/series/GSE137nnn/GSE137934/suppl/GSE137934_Gene_Exp_UM20.diff.gz']
['GSE138060']	Epigenomics	ChIP-seq	genomic DNA	16	Homo sapiens		glioblastomas				HiSeq X Ten (Homo sapiens)	['ftp://ftp.ncbi.nlm.nih.gov/geo/series/GSE138nnn/GSE138060/suppl/GSE138060_RAW.tar']
['GSE138077']	Transcriptomics	RNA-Seq	total RNA	12	Homo sapiens	brain	pediatric glioblastomas				HiSeq X Ten (Homo sapiens)	['ftp://ftp.ncbi.nlm.nih.gov/geo/series/GSE138nnn/GSE138077/suppl/GSE138077_R42_gene_fpkm_anno.txt.gz', 'ftp://ftp.ncbi.nlm.nih.gov/geo/series/GSE138nnn/GSE138077/suppl/GSE138077_R6_gene_fpkm_anno.txt.gz']
['GSE13808']	Proteomics	Other	protein	130	Homo sapiens						Luminex Kinase Phosphorylation Immunosandwich Assay	['ftp://ftp.ncbi.nlm.nih.gov/geo/series/GSE13nnn/GSE13808/suppl/GSE13808_Output_050307-1.csv.gz', 'ftp://ftp.ncbi.nlm.nih.gov/geo/series/GSE13nnn/GSE13808/suppl/GSE13808_Output_050307-2.csv.gz', 'ftp://ftp.ncbi.nlm.nih.gov/geo/series/GSE13nnn/GSE13808/suppl/GSE13808_Output_050307-3.csv.gz']
['GSE138092']	Transcriptomics	Other	total RNA	65	Homo sapiens	Cerebrospinal fluids				77;61;9;3;4;78;6;52;46;2.4;49;54;72;63;68;50;62;55;66;36;67;56;71;69;57;33;47;44;42;58;22;27;10;48;30;76	[miRNA-4] Affymetrix Multispecies miRNA-4 Array	['ftp://ftp.ncbi.nlm.nih.gov/geo/series/GSE138nnn/GSE138092/suppl/GSE138092_RAW.tar']
['GSE138113']	Transcriptomics	RNA-Seq	total RNA	6	Homo sapiens	Brain Microvascular Endothelial Cell					Illumina NextSeq 500 (Homo sapiens)	['ftp://ftp.ncbi.nlm.nih.gov/geo/series/GSE138nnn/GSE138113/suppl/GSE138113_DESeq_Results_Figure1B.txt.gz', 'ftp://ftp.ncbi.nlm.nih.gov/geo/series/GSE138nnn/GSE138113/suppl/GSE138113_longRNA_unnormalized_counts.txt.gz']
['GSE138114']	Transcriptomics	RNA-Seq	total RNA	9	Homo sapiens	Brain Microvascular Endothelial Cell					Illumina HiSeq 4000 (Homo sapiens)	['ftp://ftp.ncbi.nlm.nih.gov/geo/series/GSE138nnn/GSE138114/suppl/GSE138114_small_RNA_miRNA_ReadsPerMillion.txt.gz']
['GSE138236']	Transcriptomics	Other	total RNA	12	Homo sapiens	brain | Tumor derived endothelial cells obtained from Glioblastoma stem cell;brain | Glioblastoma differentiated cells obtained from Glioblastoma stem cell;brain | Glioblastoma stem cells					[HuGene-2_0-st] Affymetrix Human Gene 2.0 ST Array [transcript (gene) version]	['ftp://ftp.ncbi.nlm.nih.gov/geo/series/GSE138nnn/GSE138236/suppl/GSE138236_RAW.tar']
['GSE138328']	Epigenomics	ChIP-seq	genomic DNA	4	Homo sapiens	U251 glioblastoma cell | U251				3 days post virus infection	Illumina HiSeq 2500 (Homo sapiens)	['ftp://ftp.ncbi.nlm.nih.gov/geo/series/GSE138nnn/GSE138328/suppl/GSE138328_RAW.tar']
['GSE138475']	Transcriptomics	RNA-Seq	total RNA	4	Homo sapiens	U87-EGFRvIII glioblastoma cell line					Illumina HiSeq 2500 (Homo sapiens)	['ftp://ftp.ncbi.nlm.nih.gov/geo/series/GSE138nnn/GSE138475/suppl/GSE138475_ReadCounts.txt.gz']
['GSE138535']	Transcriptomics	Other	total RNA	16	Homo sapiens	A172	Hypoxia;Normoxia;DMOG;EtOH Control				[HuGene-2_0-st] Affymetrix Human Gene 2.0 ST Array [transcript (gene) version]	['ftp://ftp.ncbi.nlm.nih.gov/geo/series/GSE138nnn/GSE138535/suppl/GSE138535_RAW.tar']
['GSE138618']	Transcriptomics	RNA-Seq	total RNA	9	Homo sapiens	NCH601 | Glioblastoma multiforme					Illumina NextSeq 500 (Homo sapiens)	['ftp://ftp.ncbi.nlm.nih.gov/geo/series/GSE138nnn/GSE138618/suppl/GSE138618_RAW.tar']
['GSE138620']	Transcriptomics	RNA-Seq	polyA RNA	12	Homo sapiens	U3013;MDA-MB-231		IgG (ctrl);IgG-clustered Ephrin-A5			Illumina HiSeq 2500 (Homo sapiens)	['ftp://ftp.ncbi.nlm.nih.gov/geo/series/GSE138nnn/GSE138620/suppl/GSE138620_RAW.tar']
['GSE138622']	Transcriptomics	RNA-Seq	total RNA	20	Homo sapiens	U3013		NC-Empty;NC-0;NC-14;NC-40;NC-100			Illumina NovaSeq 6000 (Homo sapiens)	['ftp://ftp.ncbi.nlm.nih.gov/geo/series/GSE138nnn/GSE138622/suppl/GSE138622_RAW.tar']
['GSE138662']	Transcriptomics	RNA-Seq	total RNA	41	Homo sapiens	T98G human glioblastoma cells | T98G					Illumina HiSeq 2500 (Homo sapiens)	['ftp://ftp.ncbi.nlm.nih.gov/geo/series/GSE138nnn/GSE138662/suppl/GSE138662_RAW.tar', 'ftp://ftp.ncbi.nlm.nih.gov/geo/series/GSE138nnn/GSE138662/suppl/GSE138662_T98G_time_course_gene_counts.tsv.gz']
['GSE138737']	Transcriptomics	Other	total RNA	2	Homo sapiens	Glioblastoma cells | SNB19					Agilent-072363 SurePrint G3 Human GE v3 8x60K Microarray 039494 [Gene Name Version]	['ftp://ftp.ncbi.nlm.nih.gov/geo/series/GSE138nnn/GSE138737/suppl/GSE138737_RAW.tar']
['GSE138794']	Epigenomics	ATAC-seq	total RNA	28	Homo sapiens	glioma			Male;Female	64;55;40;67;76;63;46;65;44;61;51;39;73;57;34;54	Illumina NovaSeq 6000 (Homo sapiens)	['ftp://ftp.ncbi.nlm.nih.gov/geo/series/GSE138nnn/GSE138794/suppl/GSE138794_RAW.tar', 'ftp://ftp.ncbi.nlm.nih.gov/geo/series/GSE138nnn/GSE138794/suppl/GSE138794_scRNA_Seq_cell_types.txt.gz', 'ftp://ftp.ncbi.nlm.nih.gov/geo/series/GSE138nnn/GSE138794/suppl/GSE138794_snRNA_Seq_cell_types.txt.gz']
['GSE138890']	Transcriptomics	Other	total RNA	12	Homo sapiens	SNB19 cells					Illumina HumanHT-12 V4.0 expression beadchip	['ftp://ftp.ncbi.nlm.nih.gov/geo/series/GSE138nnn/GSE138890/suppl/GSE138890_RAW.tar', 'ftp://ftp.ncbi.nlm.nih.gov/geo/series/GSE138nnn/GSE138890/suppl/GSE138890_non-normalized.txt.gz', 'ftp://ftp.ncbi.nlm.nih.gov/geo/series/GSE138nnn/GSE138890/suppl/GSE138890_normalized.txt.gz']
['GSE138942']	Transcriptomics	RNA-Seq	total RNA	24	Homo sapiens	brain tumor derived cell line U3009;brain tumor derived cell line U3024;brain tumor derived cell line U3054;brain tumor derived cell line U3056		JQ1;DMSO			Ion Torrent PGM (Homo sapiens)	['ftp://ftp.ncbi.nlm.nih.gov/geo/series/GSE138nnn/GSE138942/suppl/GSE138942_Expression.normalized.txt.gz']
['GSE139018']	Transcriptomics	RNA-Seq	total RNA	6	Homo sapiens	glioblastoma cells					Illumina NextSeq 500 (Homo sapiens)	['ftp://ftp.ncbi.nlm.nih.gov/geo/series/GSE139nnn/GSE139018/suppl/GSE139018_DESeq2_results_allgenes.csv.gz', 'ftp://ftp.ncbi.nlm.nih.gov/geo/series/GSE139nnn/GSE139018/suppl/GSE139018_DESeq2_results_diffgenes.csv.gz', 'ftp://ftp.ncbi.nlm.nih.gov/geo/series/GSE139nnn/GSE139018/suppl/GSE139018_featureCounts.txt.gz', 'ftp://ftp.ncbi.nlm.nih.gov/geo/series/GSE139nnn/GSE139018/suppl/GSE139018_gene_mat…
['GSE139136']	Epigenomics	ATAC-seq	genomic DNA	4	Homo sapiens	primary glioblastoma tissue	glioblastoma				Illumina NextSeq 500 (Homo sapiens)	['ftp://ftp.ncbi.nlm.nih.gov/geo/series/GSE139nnn/GSE139136/suppl/GSE139136_RAW.tar']
['GSE139139']	Epigenomics	ChIP-seq	genomic DNA	28	Homo sapiens	glioblastoma stem cell (GSC) line;GBM GSC cell line					Illumina HiSeq 2000 (Homo sapiens)	['ftp://ftp.ncbi.nlm.nih.gov/geo/series/GSE139nnn/GSE139139/suppl/GSE139139_RAW.tar']
['GSE139142']	Genomics	Other	genomic DNA	3	Homo sapiens	glioblastoma stem cells (GSCs) | TS576					Illumina HiSeq 4000 (Homo sapiens)	[]
['GSE139233']	Transcriptomics	RNA-Seq	total RNA	12	Homo sapiens	brain | U87MG | Glioblastoma					Illumina NextSeq 500 (Homo sapiens)	[]
['GSE139238']	Transcriptomics	RNA-Seq	['polyA RNA', 'total RNA']	27	Homo sapiens	TS543 glioblastoma;Wi38 fibroblasts		DMSO,PP242,AZD8055,MNK-i1,BKM120,4EGi-1,PP242+MNK-i1,PP242+BKM120,MNK-i1+BKM120;DMSO (30 min);PP242 (30 min);DMSO (6 hrs);PP242 (6 hrs)			NextSeq 550 (Homo sapiens)	['ftp://ftp.ncbi.nlm.nih.gov/geo/series/GSE139nnn/GSE139238/suppl/GSE139238_RAW.tar', 'ftp://ftp.ncbi.nlm.nih.gov/geo/series/GSE139nnn/GSE139238/suppl/GSE139238_RNA.counts.txt.gz', 'ftp://ftp.ncbi.nlm.nih.gov/geo/series/GSE139nnn/GSE139238/suppl/GSE139238_RPF.counts.txt.gz']
['GSE139250']	Transcriptomics	Other	total RNA	51	Homo sapiens						NanoString nCounter Vantage DNA Repair Panel	['ftp://ftp.ncbi.nlm.nih.gov/geo/series/GSE139nnn/GSE139250/suppl/GSE139250_RAW.tar']
['GSE139380']	Transcriptomics	Other	total RNA	30	Homo sapiens	brain	glioblastoma				[HTA-2_0] Affymetrix Human Transcriptome Array 2.0 [transcript (gene) version]	['ftp://ftp.ncbi.nlm.nih.gov/geo/series/GSE139nnn/GSE139380/suppl/GSE139380_RAW.tar']
['GSE139414']	Genomics	Other	genomic DNA	10	Homo sapiens	glioblastoma patient-derived cell model					Illumina HiSeq 2500 (Homo sapiens)	['ftp://ftp.ncbi.nlm.nih.gov/geo/series/GSE139nnn/GSE139414/suppl/GSE139414_RAW.tar']
['GSE139415']	Genomics	Other	genomic DNA	3	Homo sapiens;synthetic construct	glioblastoma patient-derived cell model				Day 21;none	Illumina MiSeq (Homo sapiens);Illumina MiSeq (synthetic construct)	['ftp://ftp.ncbi.nlm.nih.gov/geo/series/GSE139nnn/GSE139415/suppl/GSE139415_RAW.tar']
['GSE139416']	Epigenomics	ChIP-seq	genomic DNA	2	Homo sapiens	glioblastoma patient-derived cell model					Illumina NovaSeq 6000 (Homo sapiens)	['ftp://ftp.ncbi.nlm.nih.gov/geo/series/GSE139nnn/GSE139416/suppl/GSE139416_RAW.tar']
['GSE139417']	Epigenomics	ChIP-seq	genomic DNA	5	Homo sapiens	primary Wilms tumor sample					Illumina MiSeq (Homo sapiens);Illumina HiSeq 2500 (Homo sapiens);Illumina MiSeq (synthetic construct);Illumina NextSeq 500 (Homo sapiens);Illumina NovaSeq 6000 (Homo sapiens)	['ftp://ftp.ncbi.nlm.nih.gov/geo/series/GSE139nnn/GSE139417/suppl/GSE139417_RAW.tar']
['GSE139448']	Transcriptomics	RNA-Seq	total RNA	3	Homo sapiens	brain tumor | freshly sorted glioblastoma cells					Illumina HiSeq 2000 (Homo sapiens)	['ftp://ftp.ncbi.nlm.nih.gov/geo/series/GSE139nnn/GSE139448/suppl/GSE139448_RAW.tar']
['GSE139533']	Transcriptomics	RNA-Seq	total RNA	155	Homo sapiens	Tissue;Cells					Illumina NextSeq 500 (Homo sapiens)	['ftp://ftp.ncbi.nlm.nih.gov/geo/series/GSE139nnn/GSE139533/suppl/GSE139533_mergede_protein_coding_counts.tab.gz']
['GSE139826']	Transcriptomics	Other	total RNA	6	Homo sapiens	brain	Glioblastoma multiforme (GBM)		male		Agilent-084410 Human LncRNA 4X180K [Probe Name Version]	['ftp://ftp.ncbi.nlm.nih.gov/geo/series/GSE139nnn/GSE139826/suppl/GSE139826_RAW.tar']
['GSE13991']	Transcriptomics	Other	total RNA	4	Homo sapiens						ABI Human Genome Survey Microarray Version 1	[]
['GSE14']	Transcriptomics	Other	total RNA	85	Homo sapiens;Mus musculus	bladder | bulk | TaG2;bladder | bulk | T1G3;bladder | bulk | T4aG3;bone marrow | flow-sorted | FACS-sorted RNA from single CML patient Lin-CD38-Rho-cells;bone marrow | flow-sorted | FACS-sorted normal adult bone marrow Lin-CD38-Rho-cells;embryonic tissue | bulk | Hydatidiform mole;stem cell | antibody purified;eye | bulk | retinoblastoma;skin | bulk | foreskin;lymph node | bulk | Burkitt's lympho…			female;male;male and female;unknown	adult;9 months old baby;22 years old;P0;P84;TS22;16.5 days post coitum. reposition of umbilical hernia. theiler stage 24;P07;post natal day 20;post natal day 27;27d;P27;P35;42d;p84;P84-P90;104d;TS13	SAGE:10:NlaIII:Homo sapiens;SAGE:17:NlaIII:Mus musculus;SAGE:17:NlaIII:Homo sapiens	[]
['GSE140002']	Epigenomics	ChIP-seq	genomic DNA	8	Homo sapiens	SNB19 | glioblastoma cells		Transduced with pCHMWS-eGFP (Empty vector, EV);Transduced with pCHMWS-eGFP FLAG-ZBTB18			Illumina HiSeq 4000 (Homo sapiens)	['ftp://ftp.ncbi.nlm.nih.gov/geo/series/GSE140nnn/GSE140002/suppl/GSE140002_RAW.tar']
['GSE140145']	Transcriptomics	Other	total RNA	12	Homo sapiens	S24 | glioblastoma cells		control;alectinib			Illumina HumanHT-12 V4.0 expression beadchip	['ftp://ftp.ncbi.nlm.nih.gov/geo/series/GSE140nnn/GSE140145/suppl/GSE140145_RAW.tar', 'ftp://ftp.ncbi.nlm.nih.gov/geo/series/GSE140nnn/GSE140145/suppl/GSE140145_non-normalized_data.txt.gz']
['GSE140272']	Transcriptomics	Other	total RNA	6	Homo sapiens	Human glioblastoma multiforme GBM 021913		none (untreated);P-bi-TAT (10-6 M tetrac equivalent) for 24 h			[Clariom_S_Human] Affymetrix Clariom S Assay, Human (Includes Pico Assay)	['ftp://ftp.ncbi.nlm.nih.gov/geo/series/GSE140nnn/GSE140272/suppl/GSE140272_RAW.tar']
['GSE140297']	Transcriptomics	Other	total RNA	4	Homo sapiens	U87-MG		control;IGF-1			Phalanx Human miRNA OneArray Ver 5 (miRBase Release 19)	['ftp://ftp.ncbi.nlm.nih.gov/geo/series/GSE140nnn/GSE140297/suppl/GSE140297_RAW.tar']
['GSE140441']	Transcriptomics	RNA-Seq	polyA RNA	12	Homo sapiens	L0125 | GBM-derived stem cells;L0615 | GBM-derived stem cells		Untreated;Temozlomide;BMP4;BMP4 and Temozolomide			Illumina HiSeq 1500 (Homo sapiens)	['ftp://ftp.ncbi.nlm.nih.gov/geo/series/GSE140nnn/GSE140441/suppl/GSE140441_RAW.tar', 'ftp://ftp.ncbi.nlm.nih.gov/geo/series/GSE140nnn/GSE140441/suppl/GSE140441_expression.matrix.tsv.gz']
['GSE140449']	Transcriptomics	Other	total RNA	6	Homo sapiens	U87MG		Control;P-bi-TAT (30 √Ç¬µM) for 24 h			[Clariom_S_Human] Affymetrix Clariom S Assay, Human (Includes Pico Assay)	['ftp://ftp.ncbi.nlm.nih.gov/geo/series/GSE140nnn/GSE140449/suppl/GSE140449_RAW.tar']
['GSE14079']	Genomics	Other	['genomic DNA', 'total RNA']	16	Homo sapiens						CNIO H. sapiens 13.6k Oncochip 1	['ftp://ftp.ncbi.nlm.nih.gov/geo/series/GSE14nnn/GSE14079/suppl/GSE14079_RAW.tar']
['GSE140819']	Transcriptomics	RNA-Seq	total RNA	40	Homo sapiens	NSCLC14 fresh-C4;NSCLC14 fresh-PDEC;NSCLC14 fresh-LE;NSCLC17 fresh-PDEC;NSCLC17 fresh-cd45n;HTAPP-312-SMP-901 fresh-T1;HTAPP-312-SMP-902 fresh-C4-T2;HTAPP-656-SMP-3481 fresh-T1;HTAPP-StJude-SMP-PDX1 cell;HTAPP-244-SMP-451 CST;HTAPP-244-SMP-451 EZ;HTAPP-244-SMP-451 NST;HTAPP-244-SMP-451 TST;HTAPP-656-SMP-3481 TST;HTAPP-StJude-SMP-PDX1 nuclei;HTAPP-254-SMP-571 LD;HTAPP-735-SMP-3841 fresh;HTAPP-285-…					HiSeq X Ten (Homo sapiens)	['ftp://ftp.ncbi.nlm.nih.gov/geo/series/GSE140nnn/GSE140819/suppl/GSE140819_RAW.tar']
['GSE141013']	Transcriptomics	RNA-Seq	['polyA RNA', 'total RNA']	34	Homo sapiens	U251 | glioblastoma cell line | brain/CNS;U343 | glioblastoma cell line | brain/CNS	Glioblastoma,ud			T0;T1;T24	Illumina HiSeq 2000 (Homo sapiens)	['ftp://ftp.ncbi.nlm.nih.gov/geo/series/GSE141nnn/GSE141013/suppl/GSE141013_RAW.tar']
['GSE141241']	Transcriptomics	Other	total RNA	6	Homo sapiens	SH-SY5Y;U87MG					Agilent-070156 Human_miRNA_V21.0_Microarray 046064 (miRNA ID version)	['ftp://ftp.ncbi.nlm.nih.gov/geo/series/GSE141nnn/GSE141241/suppl/GSE141241_RAW.tar']
['GSE141383']	Transcriptomics	RNA-Seq	polyA RNA	9	Homo sapiens	glioma surgical specimen	WHO Grade IV Glioblastoma		male;female		Illumina NextSeq 500 (Homo sapiens)	['ftp://ftp.ncbi.nlm.nih.gov/geo/series/GSE141nnn/GSE141383/suppl/GSE141383_RAW.tar']
['GSE141944']	Genomics	Other	genomic DNA	37	Homo sapiens		Normal;Tumor				NextSeq 550 (Homo sapiens)	[]
['GSE141945']	Transcriptomics	RNA-Seq	total RNA	85	Homo sapiens						NextSeq 550 (Homo sapiens)	['ftp://ftp.ncbi.nlm.nih.gov/geo/series/GSE141nnn/GSE141945/suppl/GSE141945_RNAseq.counts.csv.gz', 'ftp://ftp.ncbi.nlm.nih.gov/geo/series/GSE141nnn/GSE141945/suppl/GSE141945_RNAseq.metadata.csv.gz']
['GSE141946']	Transcriptomics	RNA-Seq	total RNA	12	Homo sapiens						NextSeq 550 (Homo sapiens)	['ftp://ftp.ncbi.nlm.nih.gov/geo/series/GSE141nnn/GSE141946/suppl/GSE141946_scRNAseq.counts.txt.gz', 'ftp://ftp.ncbi.nlm.nih.gov/geo/series/GSE141nnn/GSE141946/suppl/GSE141946_scRNAseq.metadata.csv.gz']
['GSE141947']	Genomics	RNA-Seq	['genomic DNA', 'total RNA']	0							NextSeq 550 (Homo sapiens)	[]
['GSE141961']	Epigenomics	ChIP-seq	['genomic DNA', 'total RNA']	9	Mus musculus	Neural stem cells;Glioblastoma initiating cells					Illumina HiSeq 2000 (Mus musculus)	['ftp://ftp.ncbi.nlm.nih.gov/geo/series/GSE141nnn/GSE141961/suppl/GSE141961_RAW.tar']
['GSE142119']	Genomics	RNA-Seq	['genomic DNA', 'polyA RNA']	74	Homo sapiens				F		Illumina NextSeq 500 (Homo sapiens)	['ftp://ftp.ncbi.nlm.nih.gov/geo/series/GSE142nnn/GSE142119/suppl/GSE142119_RAW.tar']
['GSE142210']	Transcriptomics	RNA-Seq	total RNA	36	Homo sapiens	pancreas | PANC-1;glioblastoma | T98G		DMSO;E64FC65;E64FC65 + Panobinostat;Panobinostat;ATF3 shRNA DMSO;ATF3 shRNA E64FC65 + Panobinostat;Scramble shRNA DMSO;Scramble shRNA E64FC26 + Panobinostat			Illumina HiSeq 2500 (Homo sapiens)	['ftp://ftp.ncbi.nlm.nih.gov/geo/series/GSE142nnn/GSE142210/suppl/GSE142210_RAW.tar', 'ftp://ftp.ncbi.nlm.nih.gov/geo/series/GSE142nnn/GSE142210/suppl/GSE142210_run1.diff_out.tar.gz', 'ftp://ftp.ncbi.nlm.nih.gov/geo/series/GSE142nnn/GSE142210/suppl/GSE142210_run1b.diff_out.tar.gz', 'ftp://ftp.ncbi.nlm.nih.gov/geo/series/GSE142nnn/GSE142210/suppl/GSE142210_run2.diff_out.tar.gz']
['GSE142693']	Transcriptomics	Other	total RNA	12	Homo sapiens	Glioblastoma tumor	Recurrent glioblastoma		Female;Male	47;52;59;27;48;57;51;56;53;62	NanoString Human nCounter PanCancer IO 360 Panel	['ftp://ftp.ncbi.nlm.nih.gov/geo/series/GSE142nnn/GSE142693/suppl/GSE142693_RAW.tar']
['GSE142719']	Transcriptomics	RNA-Seq	total RNA	15	Homo sapiens	U87-MG		normoxia;hypoxia			Illumina HiSeq 2500 (Homo sapiens)	['ftp://ftp.ncbi.nlm.nih.gov/geo/series/GSE142nnn/GSE142719/suppl/GSE142719_RAW.tar']
['GSE142825']	Transcriptomics	RNA-Seq	total RNA	0							Illumina NovaSeq 6000 (Homo sapiens)	[]
['GSE142827']	Epigenomics	RNA immunoprecipitation	polyA RNA	4	Homo sapiens	GSC11 | Glioblastoma stem cell line					Illumina HiSeq 2500 (Homo sapiens)	[]
['GSE142828']	Epigenomics	RNA immunoprecipitation	['polyA RNA', 'total RNA']	4	Homo sapiens	GSC11 | Glioblastoma-derived stem cells					Illumina HiSeq 2500 (Homo sapiens);Illumina NovaSeq 6000 (Homo sapiens)	[]
['GSE143189']	Transcriptomics	RNA-Seq	total RNA	12	Homo sapiens;Mus musculus			10X complete glioblastoma conditioned medium (10x EV(+) CM);10X complete glioblastoma conditioned medium with extracellular vesicles depleted (10x EV(-) CM)			HiSeq X Ten (Homo sapiens);HiSeq X Ten (Mus musculus)	[]
['GSE143263']	Transcriptomics	Other	total RNA	10	Homo sapiens	B721.221 | B-lymphoblastoid√Ç¬†cell line;A375 | malignant melanoma cell line;HCT116 | colorectal carcinoma cell line;Hmel | Epidermal Melanocytes, neonatal		-;cycloheximide 10 minutes, 0.1mg/ml;cycloheximide 5 minutes, 0.1mg/ml			Illumina NextSeq 500 (Homo sapiens)	['ftp://ftp.ncbi.nlm.nih.gov/geo/series/GSE143nnn/GSE143263/suppl/GSE143263_CLL_Bcells.gencode_mitrans.isoforms.tpm.txt.gz', 'ftp://ftp.ncbi.nlm.nih.gov/geo/series/GSE143nnn/GSE143263/suppl/GSE143263_GTEx_TCGA.gencode_mitrans.isoforms.tpm.txt.gz', 'ftp://ftp.ncbi.nlm.nih.gov/geo/series/GSE143nnn/GSE143263/suppl/GSE143263_nuORFdb_v1.0.bed.gz', 'ftp://ftp.ncbi.nlm.nih.gov/geo/series/GSE143nnn/GSE14…
['GSE143495']	Transcriptomics	RNA-Seq	total RNA	4	Homo sapiens	glioma cell | U87					HiSeq X Ten (Homo sapiens)	['ftp://ftp.ncbi.nlm.nih.gov/geo/series/GSE143nnn/GSE143495/suppl/GSE143495_RAW.tar']
['GSE143609']	Transcriptomics	RNA-Seq	total RNA	2	Homo sapiens	U87MG | Glioblastoma					HiSeq X Ten (Homo sapiens)	['ftp://ftp.ncbi.nlm.nih.gov/geo/series/GSE143nnn/GSE143609/suppl/GSE143609_gene.fpkm.matrix.txt.gz']
['GSE143755']	Epigenomics	Other	genomic DNA	0							Illumina HumanMethylation450 BeadChip (HumanMethylation450_15017482)	['ftp://ftp.ncbi.nlm.nih.gov/geo/series/GSE143nnn/GSE143755/suppl/GSE143755_RAW.tar']
['GSE143798']	Transcriptomics	RNA-Seq	total RNA	6	Homo sapiens	LN229 | glioma					Illumina HiSeq 2500 (Homo sapiens)	['ftp://ftp.ncbi.nlm.nih.gov/geo/series/GSE143nnn/GSE143798/suppl/GSE143798_Processed_data.txt.gz']
['GSE143842']	Epigenomics	Other	genomic DNA	0							Illumina HumanMethylation450 BeadChip (HumanMethylation450_15017482);Infinium MethylationEPIC	['ftp://ftp.ncbi.nlm.nih.gov/geo/series/GSE143nnn/GSE143842/suppl/GSE143842_RAW.tar']
['GSE143843']	Genomics	Other	genomic DNA	315	Homo sapiens				female;male		Illumina HumanMethylation450 BeadChip (HumanMethylation450_15017482);Infinium MethylationEPIC	['ftp://ftp.ncbi.nlm.nih.gov/geo/series/GSE143nnn/GSE143843/suppl/GSE143843_RAW.tar']
['GSE143887']	Transcriptomics	Other	total RNA	9	Homo sapiens	Glioblastoma cell line GNS179		JOC1;SAHA;DMSO			[Clariom_S_Human] Affymetrix Clariom S Assay, Human (Includes Pico Assay)	['ftp://ftp.ncbi.nlm.nih.gov/geo/series/GSE143nnn/GSE143887/suppl/GSE143887_RAW.tar']
['GSE143934']	Transcriptomics	RNA-Seq	total RNA	16	Homo sapiens	U3017MG;U3028MG;U3065MG;U3019MG		BMP4 10 ng/√Ç¬µl;None			Illumina NovaSeq 6000 (Homo sapiens)	['ftp://ftp.ncbi.nlm.nih.gov/geo/series/GSE143nnn/GSE143934/suppl/GSE143934_RAW.tar']
['GSE144204']	Transcriptomics	Other	total RNA	12	Homo sapiens	brain	Glioma		male		[miRNA-4] Affymetrix Multispecies miRNA-4 Array [ProbeSet ID version]	['ftp://ftp.ncbi.nlm.nih.gov/geo/series/GSE144nnn/GSE144204/suppl/GSE144204_RAW.tar']
['GSE144399']	Epigenomics	ChIP-seq	genomic DNA	8	Homo sapiens	Glioblastoma cell line		DMSO;Panobinostat;Romidepsin			Illumina HiSeq 2000 (Homo sapiens)	['ftp://ftp.ncbi.nlm.nih.gov/geo/series/GSE144nnn/GSE144399/suppl/GSE144399_RAW.tar']
['GSE144610']	Transcriptomics	RNA-Seq	total RNA	10	Homo sapiens	Primary glioblastoma cells	unsorted bulk;migratory				Illumina NextSeq 500 (Homo sapiens)	[]
['GSE144623']	Transcriptomics	RNA-Seq	polyA RNA	2	Homo sapiens	patient derived glioblastoma stem-like cells (GSCs) cultured in serum free condition.;differentiated glioblastoma stem-like cells indeuced by serum for 12 hour.					Illumina HiSeq 2500 (Homo sapiens)	['ftp://ftp.ncbi.nlm.nih.gov/geo/series/GSE144nnn/GSE144623/suppl/GSE144623_RAW.tar']
['GSE14507']	Transcriptomics	Other	total RNA	4	Homo sapiens						[HG-U133_Plus_2] Affymetrix Human Genome U133 Plus 2.0 Array	['ftp://ftp.ncbi.nlm.nih.gov/geo/series/GSE14nnn/GSE14507/suppl/GSE14507_RAW.tar']
['GSE145128']	Transcriptomics	Other	total RNA	15	Homo sapiens	Tissue glioblastoma sample;Cultured glioblastoma sample					[HTA-2_0] Affymetrix Human Transcriptome Array 2.0 [transcript (gene) version]	['ftp://ftp.ncbi.nlm.nih.gov/geo/series/GSE145nnn/GSE145128/suppl/GSE145128_RAW.tar']
['GSE145374']	Transcriptomics	Other	total RNA	6	Homo sapiens	SKOV3 | epithelial ovarian cancer (EOC) cell line		none (control);Myeloid-derived suppressor cells (MDSCs)			Agilent-072363 SurePrint G3 Human GE v3 8x60K Microarray 039494 [Probe Name Version]	['ftp://ftp.ncbi.nlm.nih.gov/geo/series/GSE145nnn/GSE145374/suppl/GSE145374_RAW.tar']
['GSE145409']	Epigenomics	ATAC-seq	genomic DNA	2	Homo sapiens	OVCAR8;C4-2B					Illumina HiSeq 2500 (Homo sapiens)	['ftp://ftp.ncbi.nlm.nih.gov/geo/series/GSE145nnn/GSE145409/suppl/GSE145409_RAW.tar']
['GSE145510']	Transcriptomics	Other	total RNA	217	Homo sapiens		Glioblastoma;Lower grade glioma;Meningioma;Other brain tumor;Non-cancer control		Male;Female	29;44;54;31;86;46;81;42;32;73;50;53;70;60;56;43;67;74;58;64;35;71;39;69;26;30;49;27;62;68;36;38;14;37;48;34;40;33;23;65;72;51;55;59;63;21;6;10;76;41;61;77;2;52;28;45;20;22;25;24;75	3D-Gene Human miRNA V21_1.0.0	['ftp://ftp.ncbi.nlm.nih.gov/geo/series/GSE145nnn/GSE145510/suppl/GSE145510_RAW.tar']
['GSE145556']	Transcriptomics	RNA-Seq	polyA RNA	0							Illumina HiSeq 2000 (Mus musculus)	['ftp://ftp.ncbi.nlm.nih.gov/geo/series/GSE145nnn/GSE145556/suppl/GSE145556_RNAseq_mouse_glioblastoma_TPMs.csv.gz']
['GSE145557']	Genomics	RNA-Seq	['genomic DNA', 'polyA RNA']	0							Illumina NovaSeq 6000 (Mus musculus)	['ftp://ftp.ncbi.nlm.nih.gov/geo/series/GSE145nnn/GSE145557/suppl/GSE145557_GB_GEMMs_Idh1-Idh2_hotspots_SNV_calling_RNAseq.vcf.gz', 'ftp://ftp.ncbi.nlm.nih.gov/geo/series/GSE145nnn/GSE145557/suppl/GSE145557_GB_GEMMs_mGB_tNSC_log-cpm_expression_Gencode_M2.csv.gz']
['GSE145558']	Genomics	Other	genomic DNA	9	Mus musculus	mouse glioblastoma cell line;normal mouse neural stem cells;normal mouse splenocytes					Illumina NovaSeq 6000 (Mus musculus)	['ftp://ftp.ncbi.nlm.nih.gov/geo/series/GSE145nnn/GSE145558/suppl/GSE145558_GB_GEMMs_mGB_tNSC_CNVkit_results.txt.gz']
['GSE145559']	Genomics	RNA-Seq	['genomic DNA', 'polyA RNA']	8	Mus musculus	mouse glioblastoma cell line;normal mouse neural stem cells					Illumina NovaSeq 6000 (Mus musculus)	[]
['GSE145644']	Epigenomics	ChIP-seq	genomic DNA	0							Illumina HiSeq 2000 (Homo sapiens)	['ftp://ftp.ncbi.nlm.nih.gov/geo/series/GSE145nnn/GSE145644/suppl/GSE145644_RAW.tar']
['GSE145645']	Transcriptomics	RNA-Seq	total RNA	0							Illumina HiSeq 2000 (Homo sapiens)	['ftp://ftp.ncbi.nlm.nih.gov/geo/series/GSE145nnn/GSE145645/suppl/GSE145645_XLGBM_FPKMlg2.txt.gz']
['GSE145646']	Epigenomics	ChIP-seq	['genomic DNA', 'total RNA']	123	Homo sapiens	GBM tissue;normal brain tissue;GBM cell line;brain	Glioblastoma;Normal				Illumina HiSeq 2000 (Homo sapiens)	['ftp://ftp.ncbi.nlm.nih.gov/geo/series/GSE145nnn/GSE145646/suppl/GSE145646_RAW.tar']
['GSE145699']	Transcriptomics	Other	total RNA	12	Homo sapiens	KNS42 | glioblastoma;GBM43 | glioblastoma;GBM22 | glioblastoma					[HuGene-2_0-st] Affymetrix Human Gene 2.0 ST Array [HuGene20st_Hs_ENTREZG_24.0.0]	['ftp://ftp.ncbi.nlm.nih.gov/geo/series/GSE145nnn/GSE145699/suppl/GSE145699_RAW.tar']
['GSE14581']	Transcriptomics	Other	total RNA	18	Homo sapiens						[HuGene-1_0-st] Affymetrix Human Gene 1.0 ST Array [transcript (gene) version]	['ftp://ftp.ncbi.nlm.nih.gov/geo/series/GSE14nnn/GSE14581/suppl/GSE14581_RAW.tar']
['GSE145897']	Transcriptomics	RNA-Seq	total RNA	12	Mus musculus	Cerebella;cortex				E18.5;E14.5	Illumina NovaSeq 6000 (Mus musculus)	['ftp://ftp.ncbi.nlm.nih.gov/geo/series/GSE145nnn/GSE145897/suppl/GSE145897_RAW.tar']
['GSE145932']	Transcriptomics	RNA-Seq	total RNA	3	Mus musculus	cortex				E14.5	Illumina NextSeq 500 (Mus musculus)	['ftp://ftp.ncbi.nlm.nih.gov/geo/series/GSE145nnn/GSE145932/suppl/GSE145932_RAW.tar']
['GSE145933']	Transcriptomics	RNA-Seq	total RNA	15	Mus musculus	myoblast√Ç¬†cell line C2C12					Illumina NextSeq 500 (Mus musculus);Illumina NovaSeq 6000 (Mus musculus)	['ftp://ftp.ncbi.nlm.nih.gov/geo/series/GSE145nnn/GSE145933/suppl/GSE145933_RAW.tar']
['GSE145940']	Epigenomics	ChIP-seq	genomic DNA	3	Homo sapiens	HEK293					Illumina HiSeq 4000 (Homo sapiens)	['ftp://ftp.ncbi.nlm.nih.gov/geo/series/GSE145nnn/GSE145940/suppl/GSE145940_RAW.tar']
['GSE146197']	Transcriptomics	RNA-Seq	total RNA	10	Homo sapiens	DBTRG-05MG;U87		1mM dbcAMP_0h;1mM dbcAMP_6h;1mM dbcAMP_12h;1mM dbcAMP_24h;1mM dbcAMP_48h		0h;6h;12h;24h;48h	BGISEQ-500 (Homo sapiens)	['ftp://ftp.ncbi.nlm.nih.gov/geo/series/GSE146nnn/GSE146197/suppl/GSE146197_RNA_Time_course_of_GBM_treated_with_dbcAMP.txt.gz']
['GSE146358']	Transcriptomics	RNA-Seq	total RNA	24	Homo sapiens	Glioblastoma		control;4 Gy;Trifluoperazine at 10uM;4 Gy + Trifluoperazine at 10uM			Illumina NovaSeq 6000 (Homo sapiens)	['ftp://ftp.ncbi.nlm.nih.gov/geo/series/GSE146nnn/GSE146358/suppl/GSE146358_readcount_13to24.txt.gz', 'ftp://ftp.ncbi.nlm.nih.gov/geo/series/GSE146nnn/GSE146358/suppl/GSE146358_readcount_1to12.txt.gz']
['GSE146440']	Transcriptomics	Other	total RNA	12	Homo sapiens	brain	glioblastoma	control;circ2082 KD			Agilent-026652 Whole Human Genome Microarray 4x44K v2 (Probe Name version)	['ftp://ftp.ncbi.nlm.nih.gov/geo/series/GSE146nnn/GSE146440/suppl/GSE146440_RAW.tar']
['GSE146463']	Transcriptomics	Other	total RNA	11	Homo sapiens	brain	glioblastoma				074301 Arraystar Human CircRNA microarray V2	['ftp://ftp.ncbi.nlm.nih.gov/geo/series/GSE146nnn/GSE146463/suppl/GSE146463_RAW.tar']
['GSE146698']	Transcriptomics	Other	total RNA	6	Homo sapiens	U87MG;P4E8					Agilent-039494 SurePrint G3 Human GE v2 8x60K Microarray 039381 (Probe Name version)	['ftp://ftp.ncbi.nlm.nih.gov/geo/series/GSE146nnn/GSE146698/suppl/GSE146698_RAW.tar']
['GSE147147']	Transcriptomics	RNA-Seq	total RNA	15	Homo sapiens	Patient Derived Glioblastoma Stem Cell;THP1-derived macrophage					Illumina HiSeq 4000 (Homo sapiens);Illumina NovaSeq 6000 (Homo sapiens)	['ftp://ftp.ncbi.nlm.nih.gov/geo/series/GSE147nnn/GSE147147/suppl/GSE147147_RAW.tar']
['GSE147275']	Transcriptomics	RNA-Seq	total RNA	21	Mus musculus;Homo sapiens	brain | leukocyte | QPP#7;brain | leukocyte | N/A;brain | leukocyte	glioblastoma multiforme | N/A;oligodendroglioma | 2;glioblastoma multiforme | 2;glioblastoma multiforme | 4;diffuse astrocytoma | 4;anaplastic oligodendroglioma | 3;astrocytoma | 4;astrocytoma | 2;diffuse astrocytoma | 2		female;not determined;male	0.3;60;45;65;53;52;66;70;71;39	Illumina NextSeq 500 (Homo sapiens);Illumina NextSeq 500 (Mus musculus)	['ftp://ftp.ncbi.nlm.nih.gov/geo/series/GSE147nnn/GSE147275/suppl/GSE147275_Human_Aggregate_barcodes.tsv.gz', 'ftp://ftp.ncbi.nlm.nih.gov/geo/series/GSE147nnn/GSE147275/suppl/GSE147275_Human_Aggregate_features.tsv.gz', 'ftp://ftp.ncbi.nlm.nih.gov/geo/series/GSE147nnn/GSE147275/suppl/GSE147275_Human_Aggregate_matrix.mtx.gz', 'ftp://ftp.ncbi.nlm.nih.gov/geo/series/GSE147nnn/GSE147275/suppl/GSE14727…
['GSE147329']	Transcriptomics	RNA-Seq	total RNA	11	Mus musculus	GL261 bulk tumor cells;CD11b+ CD45low TAM-MG					Illumina HiSeq 4000 (Mus musculus)	['ftp://ftp.ncbi.nlm.nih.gov/geo/series/GSE147nnn/GSE147329/suppl/GSE147329_Bulk_raw_counts.csv.gz', 'ftp://ftp.ncbi.nlm.nih.gov/geo/series/GSE147nnn/GSE147329/suppl/GSE147329_Bulk_tpm_counts.csv.gz', 'ftp://ftp.ncbi.nlm.nih.gov/geo/series/GSE147nnn/GSE147329/suppl/GSE147329_Tam_mg_raw_counts.csv.gz', 'ftp://ftp.ncbi.nlm.nih.gov/geo/series/GSE147nnn/GSE147329/suppl/GSE147329_Tam_mg_tpm_counts.csv…
['GSE147342']	Transcriptomics	RNA-Seq	total RNA	62	Homo sapiens	PBT003					HiSeq X Ten (Homo sapiens);BGISEQ-500 (Homo sapiens)	['ftp://ftp.ncbi.nlm.nih.gov/geo/series/GSE147nnn/GSE147342/suppl/GSE147342_mRNA_CMC_BEU_ctrl_sg_mergeABC.csv.gz', 'ftp://ftp.ncbi.nlm.nih.gov/geo/series/GSE147nnn/GSE147342/suppl/GSE147342_mRNA_CMC_ctrl_PUS7_sg1_mergeABC.csv.gz', 'ftp://ftp.ncbi.nlm.nih.gov/geo/series/GSE147nnn/GSE147342/suppl/GSE147342_mRNA_CMC_ctrl_PUS7_sg2_mergeABC.csv.gz', 'ftp://ftp.ncbi.nlm.nih.gov/geo/series/GSE147nnn/GSE…
['GSE147352']	Transcriptomics	RNA-Seq	total RNA	118	Homo sapiens	Normal brain tissues;glioblastoma tissues;lower grade glioma tissues					Illumina HiSeq 4000 (Homo sapiens)	['ftp://ftp.ncbi.nlm.nih.gov/geo/series/GSE147nnn/GSE147352/suppl/GSE147352_DESeq_normalized_counts.csv.gz', 'ftp://ftp.ncbi.nlm.nih.gov/geo/series/GSE147nnn/GSE147352/suppl/GSE147352_RAW.tar']
['GSE147382']	Transcriptomics	RNA-Seq	total RNA	3	Homo sapiens			control sgRNA;PUS7 sgRNA 1;PUS7 sgRNA 2			Illumina HiSeq 2500 (Homo sapiens)	['ftp://ftp.ncbi.nlm.nih.gov/geo/series/GSE147nnn/GSE147382/suppl/GSE147382_RPKM_yshi_190117.txt.gz', 'ftp://ftp.ncbi.nlm.nih.gov/geo/series/GSE147nnn/GSE147382/suppl/GSE147382_counts_yshi_190117.txt.gz']
['GSE147391']	Epigenomics	Other	genomic DNA	16	Homo sapiens		Diffuse astrocytoma (II);Anaplastic astrocytoma (III);Oligodendroglioma (II);Anaplastic oligodendroglioma (III);Glioblastoma (IV)		Female;Male		Infinium MethylationEPIC	['ftp://ftp.ncbi.nlm.nih.gov/geo/series/GSE147nnn/GSE147391/suppl/GSE147391_RAW.tar']
['GSE147454']	Epigenomics	Bisulfite-seq	genomic DNA	4	Homo sapiens	Tumor;Blood	Glioblastoma				Illumina NovaSeq 6000 (Homo sapiens)	['ftp://ftp.ncbi.nlm.nih.gov/geo/series/GSE147nnn/GSE147454/suppl/GSE147454_RAW.tar']
['GSE147526']	Transcriptomics	RNA-Seq	polyA RNA	34	Homo sapiens;Danio rerio	GBM-U251-mCherry cells | GBM cells implanted in zebrafish brain;endothelial cells					HiSeq X Ten (Homo sapiens);HiSeq X Ten (Danio rerio)	['ftp://ftp.ncbi.nlm.nih.gov/geo/series/GSE147nnn/GSE147526/suppl/GSE147526_Zebrafish_scRNA_smartseq2_12_samples_FPKM.csv.gz', 'ftp://ftp.ncbi.nlm.nih.gov/geo/series/GSE147nnn/GSE147526/suppl/GSE147526_Zebrafish_scRNA_smartseq2_12_samples_count.csv.gz', 'ftp://ftp.ncbi.nlm.nih.gov/geo/series/GSE147nnn/GSE147526/suppl/GSE147526_human_scRNA_smartseq2_22_samples_FPKM.csv.gz', 'ftp://ftp.ncbi.nlm.nih…
['GSE147595']	Transcriptomics	RNA-Seq	total RNA	10	Homo sapiens	GBM Cells					Illumina Genome Analyzer (Homo sapiens)	[]
['GSE14804']	Genomics	Other	genomic DNA	0							[Mapping50K_Xba240] Affymetrix Human Mapping 50K Xba240 SNP Array	['ftp://ftp.ncbi.nlm.nih.gov/geo/series/GSE14nnn/GSE14804/suppl/GSE14804_RAW.tar']
['GSE14805']	Transcriptomics	Other	total RNA	0							[HT_HG-U133A] Affymetrix HT Human Genome U133A Array	['ftp://ftp.ncbi.nlm.nih.gov/geo/series/GSE14nnn/GSE14805/suppl/GSE14805_RAW.tar']
['GSE14806']	Genomics	Other	['genomic DNA', 'total RNA']	59	Homo sapiens	Glioblastoma multiforme (GBM) xenograft tumor tissue;Gliotic brain tissue	Grade-IV tumor;Non-tumor brain				[Mapping50K_Xba240] Affymetrix Human Mapping 50K Xba240 SNP Array;[HT_HG-U133A] Affymetrix HT Human Genome U133A Array	['ftp://ftp.ncbi.nlm.nih.gov/geo/series/GSE14nnn/GSE14806/suppl/GSE14806_RAW.tar']
['GSE14818']	Transcriptomics	Other	total RNA	12	Homo sapiens	brain | glioblastoma;brain | non-neoplastic					Illumina human-6 v2.0 expression beadchip (extended)	['ftp://ftp.ncbi.nlm.nih.gov/geo/series/GSE14nnn/GSE14818/suppl/GSE14818_RAW.tar']
['GSE14819']	Genomics	Other	genomic DNA	23	Homo sapiens	normal reference					DKFZ human 8k BAC chip	['ftp://ftp.ncbi.nlm.nih.gov/geo/series/GSE14nnn/GSE14819/suppl/GSE14819_RAW.tar']
['GSE148196']	Transcriptomics	RNA-Seq	total RNA	4	Homo sapiens	Glioblastoma		No treatment;120 ng/ml BMP4 (24h)			Illumina NovaSeq 6000 (Homo sapiens)	['ftp://ftp.ncbi.nlm.nih.gov/geo/series/GSE148nnn/GSE148196/suppl/GSE148196_RAW.tar']
['GSE14820']	Genomics	Other	genomic DNA	8	Homo sapiens	normal reference					DKFZ human 8k BAC chip	['ftp://ftp.ncbi.nlm.nih.gov/geo/series/GSE14nnn/GSE14820/suppl/GSE14820_RAW.tar']
['GSE14821']	Genomics	Other	genomic DNA	4	Homo sapiens	normal reference					DKFZ human 8k BAC chip	['ftp://ftp.ncbi.nlm.nih.gov/geo/series/GSE14nnn/GSE14821/suppl/GSE14821_RAW.tar']
['GSE14822']	Genomics	Other	genomic DNA	20	Homo sapiens	normal reference					DKFZ human 8k BAC chip	['ftp://ftp.ncbi.nlm.nih.gov/geo/series/GSE14nnn/GSE14822/suppl/GSE14822_RAW.tar']
['GSE14823']	Genomics	Other	genomic DNA	0							DKFZ human 8k BAC chip	['ftp://ftp.ncbi.nlm.nih.gov/geo/series/GSE14nnn/GSE14823/suppl/GSE14823_RAW.tar']
['GSE14824']	Genomics	Other	['genomic DNA', 'total RNA']	7	Homo sapiens	normal reference					Illumina human-6 v2.0 expression beadchip (extended);DKFZ human 8k BAC chip	['ftp://ftp.ncbi.nlm.nih.gov/geo/series/GSE14nnn/GSE14824/suppl/GSE14824_RAW.tar']
['GSE148292']	Transcriptomics	RNA-Seq	total RNA	22	Homo sapiens	glioblastoma;anaplastic oligoastrocytoma;anaplastic oligodendroglioma;anaplastic astrocytoma	nonxenograft-forming group;xenograft-forming group				HiSeq X Ten (Homo sapiens)	['ftp://ftp.ncbi.nlm.nih.gov/geo/series/GSE148nnn/GSE148292/suppl/GSE148292_All_samples_reads_count.txt.gz', 'ftp://ftp.ncbi.nlm.nih.gov/geo/series/GSE148nnn/GSE148292/suppl/GSE148292_All_samples_rpkm.txt.gz']
['GSE148467']	Transcriptomics	RNA-Seq	total RNA	18	Mus musculus	mMDSC | CD11b+Ly6C+Ly6G-;gMDSC | CD11b+Ly6C-Ly6G+;nonMDSC | CD11b+Ly6C-Ly6G-			Female;Male		Illumina HiSeq 2000 (Mus musculus)	['ftp://ftp.ncbi.nlm.nih.gov/geo/series/GSE148nnn/GSE148467/suppl/GSE148467_RAW.tar']
['GSE148542']	Transcriptomics	RNA-Seq	polyA RNA	12	Homo sapiens	A172 glioblastoma cell					Illumina HiSeq 4000 (Homo sapiens)	['ftp://ftp.ncbi.nlm.nih.gov/geo/series/GSE148nnn/GSE148542/suppl/GSE148542_TPM_Submit.txt.gz']
['GSE148673']	Transcriptomics	RNA-Seq	total RNA	13	Homo sapiens	fresh tumor | biopsy;fresh tumor | surgical sample					Illumina NovaSeq 6000 (Homo sapiens)	['ftp://ftp.ncbi.nlm.nih.gov/geo/series/GSE148nnn/GSE148673/suppl/GSE148673_RAW.tar']
['GSE148685']	Transcriptomics	RNA-Seq	total RNA	6	Homo sapiens	A172					BGISEQ-500 (Homo sapiens)	['ftp://ftp.ncbi.nlm.nih.gov/geo/series/GSE148nnn/GSE148685/suppl/GSE148685_RAW.tar']
['GSE148686']	Transcriptomics	RNA-Seq	total RNA	15	Mus musculus	Brain;Embryo;Eye;Heart;Kidney;Liver;Lung;Salivary gland;Smooth muscle;Spinal cord;Spleen;Stomach;Testis					Illumina MiSeq (Mus musculus)	['ftp://ftp.ncbi.nlm.nih.gov/geo/series/GSE148nnn/GSE148686/suppl/GSE148686_RAW.tar']
['GSE148739']	Transcriptomics	RNA-Seq	polyA RNA	9	Homo sapiens	D456 GBM xenograft cells		Empty Vector Control;GLUT1 Overexpression vector;GLUT3 Overexpression vector			Illumina HiSeq 2500 (Homo sapiens)	['ftp://ftp.ncbi.nlm.nih.gov/geo/series/GSE148nnn/GSE148739/suppl/GSE148739_GLUT_star_unstranded_counts.txt.gz']
['GSE148740']	Transcriptomics	RNA-Seq	polyA RNA	8	Homo sapiens	D456 GBM xenograft cells | D456;JX39 GBM xenograft cells | JX39		SRI-21979;DMSO			Illumina NextSeq 500 (Homo sapiens)	['ftp://ftp.ncbi.nlm.nih.gov/geo/series/GSE148nnn/GSE148740/suppl/GSE148740_star_unstranded_counts_Anita2019_D456_JX39.txt.gz']
['GSE148779']	Transcriptomics	Other	total RNA	6	Homo sapiens	glioma cell | U251					Qiagen Human Custom RT√Ç¬≤ lncRNA qPCR Arrays	['ftp://ftp.ncbi.nlm.nih.gov/geo/series/GSE148nnn/GSE148779/suppl/GSE148779_fold-change.txt.gz', 'ftp://ftp.ncbi.nlm.nih.gov/geo/series/GSE148nnn/GSE148779/suppl/GSE148779_non-normalized.txt.gz']
['GSE14878']	Transcriptomics	Other	polyA RNA	2	Homo sapiens	normal brain;glioblastoma tissue					SNI_human_MPSS	['ftp://ftp.ncbi.nlm.nih.gov/geo/series/GSE14nnn/GSE14878/suppl/GSE14878_RAW.tar']
['GSE148803']	Transcriptomics	RNA-Seq	total RNA	42	Mus musculus;Homo sapiens	derived embryonic stem cells;primary mouse embryonic fibroblasts;embryonic liver;embryonic brain;lymph node;chronic myelogenous leukemia;glioblastoma multiforme				early passage;E15;moribund animal	Illumina HiSeq 2000 (Homo sapiens);Illumina HiSeq 2000 (Mus musculus)	['ftp://ftp.ncbi.nlm.nih.gov/geo/series/GSE148nnn/GSE148803/suppl/GSE148803_Geo_E15.txt.gz', 'ftp://ftp.ncbi.nlm.nih.gov/geo/series/GSE148nnn/GSE148803/suppl/GSE148803_Geo_ES.txt.gz', 'ftp://ftp.ncbi.nlm.nih.gov/geo/series/GSE148nnn/GSE148803/suppl/GSE148803_Geo_EuMyc.txt.gz', 'ftp://ftp.ncbi.nlm.nih.gov/geo/series/GSE148nnn/GSE148803/suppl/GSE148803_Geo_K562.txt.gz', 'ftp://ftp.ncbi.nlm.nih.gov/…
['GSE148842']	Transcriptomics	RNA-Seq	['polyA RNA', 'total RNA']	43	Homo sapiens	acute slice culture of glioma resection;glioma surgical biopsy	Glioblastoma, WHO Grade IV;Glioblastoma, WHO Grade IV, recurrent	vehicle (DMSO);2.5 uM etoposide;0.2 uM panobinostat;50 nM RO4929097;50 uM Tazemetostat;1.8 nM Ispenisib;40 nM Ana-12;none	F;M	52;65;61;68;56;69;74	Illumina NextSeq 500 (Homo sapiens);Illumina NovaSeq 6000 (Homo sapiens)	['ftp://ftp.ncbi.nlm.nih.gov/geo/series/GSE148nnn/GSE148842/suppl/GSE148842_RAW.tar']
['GSE14889']	Transcriptomics	Other	total RNA	6	Homo sapiens	T98G;U87MG					[HG-U133A_2] Affymetrix Human Genome U133A 2.0 Array	['ftp://ftp.ncbi.nlm.nih.gov/geo/series/GSE14nnn/GSE14889/suppl/GSE14889_RAW.tar']
['GSE148949']	Transcriptomics	Other	total RNA	54	Homo sapiens	Total RNA from 10 human cell lines: 1_Adenocarcinoma, mammary gland 2_Hepatoblastoma, liver 3_Adenocarcinoma, cervix 4_Embryonal carcinoma, testis 5_Glioblastoma, brain 6_Melanoma 7_Liposarcoma 8_Histiocytic Lymphoma					Agilent-014850 Whole Human Genome Microarray 4x44K G4112F (Gene symbol version)	['ftp://ftp.ncbi.nlm.nih.gov/geo/series/GSE148nnn/GSE148949/suppl/GSE148949_RAW.tar']
['GSE149009']	Transcriptomics	RNA-Seq	total RNA	68	Homo sapiens	GBM tumor tissue	GBM (IV)		M;F	53;69;36;68;74;65;66;47;23;19;37;49;59;50;58;64;63;73;54;57;62;34;79;72;78;70;71;43;44;51;42;40;25;61;60;77;56;67	Illumina HiSeq 2500 (Homo sapiens)	['ftp://ftp.ncbi.nlm.nih.gov/geo/series/GSE149nnn/GSE149009/suppl/GSE149009_gbm_rna_deseq2.txt.gz']
['GSE149303']	Epigenomics	ATAC-seq	genomic DNA	6	Homo sapiens						Illumina NextSeq 500 (Homo sapiens)	['ftp://ftp.ncbi.nlm.nih.gov/geo/series/GSE149nnn/GSE149303/suppl/GSE149303_RAW.tar']
['GSE149324']	Transcriptomics	RNA-Seq	total RNA	6	Homo sapiens						Illumina NextSeq 500 (Homo sapiens)	['ftp://ftp.ncbi.nlm.nih.gov/geo/series/GSE149nnn/GSE149324/suppl/GSE149324_RAW.tar']
['GSE149334']	Transcriptomics	RNA-Seq	total RNA	6	Homo sapiens			MI3;DMSO			Illumina NextSeq 500 (Homo sapiens)	['ftp://ftp.ncbi.nlm.nih.gov/geo/series/GSE149nnn/GSE149334/suppl/GSE149334_RAW.tar']
['GSE149366']	Transcriptomics	RNA-Seq	total RNA	6	Homo sapiens	TS-543 | Glioblastoma patient derived cancer stem cell		DMSO;Sulconazole			HiSeq X Ten (Homo sapiens)	['ftp://ftp.ncbi.nlm.nih.gov/geo/series/GSE149nnn/GSE149366/suppl/GSE149366_TS-543_DMSO_vs_sulconazole_TPM.txt.gz']
['GSE14945']	Transcriptomics	Other	total RNA	4	Homo sapiens	K562 | leukaemia					Biological Research Center Agilent human 14k custom platform	['ftp://ftp.ncbi.nlm.nih.gov/geo/series/GSE14nnn/GSE14945/suppl/GSE14945_RAW.tar']
['GSE149485']	Transcriptomics	RNA-Seq	total RNA	11	Homo sapiens	NSC-CB660-TERT					Illumina HiSeq 2000 (Homo sapiens)	['ftp://ftp.ncbi.nlm.nih.gov/geo/series/GSE149nnn/GSE149485/suppl/GSE149485_RAW.tar']
['GSE149845']	Transcriptomics	RNA-Seq	total RNA	6	Homo sapiens						Illumina NextSeq 500 (Homo sapiens)	[]
['GSE149910']	Transcriptomics	Other	total RNA	18	Homo sapiens	CAS-1	IL4I1_KO;NTC;NTC.01				[HuGene-2_0-st] Affymetrix Human Gene 2.0 ST Array [probe set (exon) version]	['ftp://ftp.ncbi.nlm.nih.gov/geo/series/GSE149nnn/GSE149910/suppl/GSE149910_RAW.tar']
['GSE149921']	Transcriptomics	Other	total RNA	463	Homo sapiens	UHR control		RT+BEV;RT;Bevacizumab;Placebo;BEVACIZUMAB+LOMUSTINE;LOMUSTINE	Female;Male;missing	69;71;79;70;67;66;68;75;65;72;74;77;73;87;61;58;52;60;64;53;47;45;54;57;26;40;50;38;46;63;44;56;55;59;62;51;49;35;78;32;21;81;23;30;76;43;37;48;42;36;41;39;19	Genentech glioblastoma custom panel GBM_GNE_C1954 [Gene symbol version]	['ftp://ftp.ncbi.nlm.nih.gov/geo/series/GSE149nnn/GSE149921/suppl/GSE149921_RAW.tar', 'ftp://ftp.ncbi.nlm.nih.gov/geo/series/GSE149nnn/GSE149921/suppl/GSE149921_raw_file_descriptions.tsv.gz']
['GSE149989']	Transcriptomics	Other	total RNA	7	Homo sapiens	LNZ308 | Input;LNZ308 | Chemical treated					Illumina NextSeq 500 (Homo sapiens)	[]
['GSE150395']	Epigenomics	ChIP-seq	genomic DNA	2	Homo sapiens	U87		DMSO;Panobinostat			Illumina HiSeq 4000 (Homo sapiens)	['ftp://ftp.ncbi.nlm.nih.gov/geo/series/GSE150nnn/GSE150395/suppl/GSE150395_RAW.tar']
['GSE150604']	Transcriptomics	Other	total RNA	339	Homo sapiens			Bevacizumab;Placebo	Female;Male	75;48;47;37;54;53;42;63;49;74;67;59;70;72;62;57;38;64;61;69;41;51;56;50;78;36;46;45;39;44;68;52;65;73;58;55;71;66;60;77;84;21;34;76;35;28;31;79;33;22	Genentech glioblastoma custom panel GBM_GNE_C1954 [Gene symbol version]	['ftp://ftp.ncbi.nlm.nih.gov/geo/series/GSE150nnn/GSE150604/suppl/GSE150604_RAW.tar']
['GSE150612']	Transcriptomics	Other	total RNA	123	Homo sapiens			TEMOZOLOMIDE;BEVACIZUMAB+IRINOTECAN	Female;Male	60;57;67;45;48;56;62;55;61;54;47;73;68;44;69;72;74;63;50;52;26;46;53;43;64;51;71;25;58;49;75;59;78;37;34;70;42;66	NanoString annotated glioblastoma custom panel GBM_GNE_V2_C2296	['ftp://ftp.ncbi.nlm.nih.gov/geo/series/GSE150nnn/GSE150612/suppl/GSE150612_RAW.tar']
['GSE150614']	Transcriptomics	Other	total RNA	154	Homo sapiens			Control;Bevacizumab	Male;Female	49;66;63;57;59;65;68;67;60;72;47;32;56;42;54;33;69;48;70;78;40;51;43;50;36;53;58;61;76;44;62;38;25;46;73;83;55;64;74;22;52;29	NanoString annotated glioblastoma custom panel GBM_GNE_V2_C2296	['ftp://ftp.ncbi.nlm.nih.gov/geo/series/GSE150nnn/GSE150614/suppl/GSE150614_RAW.tar']
['GSE150615']	Transcriptomics	Other	total RNA	0							Genentech glioblastoma custom panel GBM_GNE_C1954 [Gene symbol version];NanoString annotated glioblastoma custom panel GBM_GNE_V2_C2296	['ftp://ftp.ncbi.nlm.nih.gov/geo/series/GSE150nnn/GSE150615/suppl/GSE150615_RAW.tar']
['GSE150630']	Transcriptomics	RNA-Seq	total RNA	2	Homo sapiens						Illumina HiSeq 2000 (Homo sapiens)	['ftp://ftp.ncbi.nlm.nih.gov/geo/series/GSE150nnn/GSE150630/suppl/GSE150630_shARS2_processed_data.txt.gz']
['GSE150631']	Transcriptomics	RNA-Seq	total RNA	2	Homo sapiens			Vehicle;JZL184			Illumina HiSeq 2000 (Homo sapiens)	['ftp://ftp.ncbi.nlm.nih.gov/geo/series/GSE150nnn/GSE150631/suppl/GSE150631_JZL184_processed_data.txt.gz']
['GSE150673']	Transcriptomics	RNA-Seq	total RNA	4	Mus musculus	mESC CCE					Illumina HiSeq 2500 (Mus musculus)	['ftp://ftp.ncbi.nlm.nih.gov/geo/series/GSE150nnn/GSE150673/suppl/GSE150673_RNAseq_4a2.txt.gz']
['GSE150676']	Transcriptomics	Other	total RNA	8	Mus musculus	mESC J1					Illumina HiSeq 2500 (Mus musculus)	['ftp://ftp.ncbi.nlm.nih.gov/geo/series/GSE150nnn/GSE150676/suppl/GSE150676_RiboSeq_eif4a2_rpfgene.txt.gz', 'ftp://ftp.ncbi.nlm.nih.gov/geo/series/GSE150nnn/GSE150676/suppl/GSE150676_RiboSeq_eif4a2_totalrna.txt.gz']
['GSE150680']	Epigenomics	RNA immunoprecipitation	total RNA	4	Mus musculus	mESC J1					Illumina HiSeq 4000 (Mus musculus)	['ftp://ftp.ncbi.nlm.nih.gov/geo/series/GSE150nnn/GSE150680/suppl/GSE150680_eif4A2_peak_norm_compressed_FC2.bed.gz']
['GSE150956']	Transcriptomics	RNA-Seq	total RNA	404	Homo sapiens	Normal - Cancer-free;Glioblastoma - GBM;Melanoma Brain Metastasis - MBM;Breast Cancer Brain Met - BCBM;Lung Brain Mets- LuBM;Melanoma - IO treated;Melanoma;Normal - Non Cancer					Illumina MiSeq (Homo sapiens);Illumina HiSeq 2500 (Homo sapiens);NextSeq 550 (Homo sapiens)	['ftp://ftp.ncbi.nlm.nih.gov/geo/series/GSE150nnn/GSE150956/suppl/GSE150956_MBMvs.LuBm-DESeq2-Normalized.txt.gz', 'ftp://ftp.ncbi.nlm.nih.gov/geo/series/GSE150nnn/GSE150956/suppl/GSE150956_NormalP_S-DESeq2-Normalized.txt.gz']
['GSE150986']	Epigenomics	ChIP-seq	genomic DNA	2	Homo sapiens	U87		DMSO;THZ1			Illumina HiSeq 4000 (Homo sapiens)	['ftp://ftp.ncbi.nlm.nih.gov/geo/series/GSE150nnn/GSE150986/suppl/GSE150986_RAW.tar']
['GSE151137']	Transcriptomics	RNA-Seq	polyA RNA	2	Homo sapiens	U87;human glioblastoma					Illumina NextSeq 500 (Homo sapiens);Illumina NextSeq 500 (Homo sapiens; Mus musculus)	['ftp://ftp.ncbi.nlm.nih.gov/geo/series/GSE151nnn/GSE151137/suppl/GSE151137_RAW.tar']
['GSE151155']	Transcriptomics	RNA-Seq	polyA RNA	27	Homo sapiens	U251 | glial;U343 | glial	Glioblastoma,ud				Illumina HiSeq 2000 (Homo sapiens)	['ftp://ftp.ncbi.nlm.nih.gov/geo/series/GSE151nnn/GSE151155/suppl/GSE151155_E2F2_E2F8_counts.tsv.gz', 'ftp://ftp.ncbi.nlm.nih.gov/geo/series/GSE151nnn/GSE151155/suppl/GSE151155_U251_counts.tsv.gz', 'ftp://ftp.ncbi.nlm.nih.gov/geo/series/GSE151nnn/GSE151155/suppl/GSE151155_U343_counts.tsv.gz']
['GSE15116']	Transcriptomics	Other	total RNA	0							Agilent Whole Human Genome 44K	['ftp://ftp.ncbi.nlm.nih.gov/geo/series/GSE15nnn/GSE15116/suppl/GSE15116_RAW.tar']
['GSE15134']	Genomics	Other	['genomic DNA', 'total RNA']	123	Homo sapiens	1_Adenocarcinoma, mammary gland 2_Hepatoblastoma, liver 3_Adenocarcinoma, cervix 4_Embryonal carcinoma, testis 5_Glioblastoma, brain 6_Melanoma 7_Liposarcoma 8_Histiocytic Lymphoma;whole blood or cell pellets;blood			female		Agilent-014693 Human Genome CGH Microarray 244A (Feature number version);Agilent Whole Human Genome 44K	['ftp://ftp.ncbi.nlm.nih.gov/geo/series/GSE15nnn/GSE15134/suppl/GSE15134_RAW.tar']
['GSE151352']	Transcriptomics	RNA-Seq	total RNA	24	Homo sapiens	normal brain;brain tumor	Glioblastoma		M;F		Ion Torrent S5 (Homo sapiens)	['ftp://ftp.ncbi.nlm.nih.gov/geo/series/GSE151nnn/GSE151352/suppl/GSE151352_rsdsRlog.csv.gz']
['GSE151414']	Transcriptomics	RNA-Seq	total RNA	15	Mus musculus		control;tumor				Illumina HiSeq 2500 (Mus musculus)	['ftp://ftp.ncbi.nlm.nih.gov/geo/series/GSE151nnn/GSE151414/suppl/GSE151414_raw_counts.csv.gz', 'ftp://ftp.ncbi.nlm.nih.gov/geo/series/GSE151nnn/GSE151414/suppl/GSE151414_tpm.csv.gz']
['GSE151506']	Epigenomics	Bisulfite-seq	['genomic DNA', 'polyA RNA']	47	Homo sapiens	glioma cells					Illumina HiSeq 2500 (Homo sapiens);Illumina NovaSeq 6000 (Homo sapiens)	['ftp://ftp.ncbi.nlm.nih.gov/geo/series/GSE151nnn/GSE151506/suppl/GSE151506_MGH142_P1.tpm.txt.gz', 'ftp://ftp.ncbi.nlm.nih.gov/geo/series/GSE151nnn/GSE151506/suppl/GSE151506_MGH142_P2.tpm.txt.gz', 'ftp://ftp.ncbi.nlm.nih.gov/geo/series/GSE151nnn/GSE151506/suppl/GSE151506_MGH201_P1.tpm.txt.gz', 'ftp://ftp.ncbi.nlm.nih.gov/geo/series/GSE151nnn/GSE151506/suppl/GSE151506_MGH201_P2.tpm.txt.gz', 'ftp:/…
['GSE151547']	Transcriptomics	RNA-Seq	total RNA	17	Homo sapiens		Glioblastoma, Grade IV astrocytoma;Glioma, Grade II-III astrocytoma				Illumina NextSeq 500 (Homo sapiens)	[]
['GSE151680']	Transcriptomics	RNA-Seq	total RNA	12	Homo sapiens	glioblastoma | U251MG;glioblastoma | U87MG;glioblastoma | U251TR;glioblastoma | U87TR					Illumina HiSeq 2500 (Homo sapiens)	['ftp://ftp.ncbi.nlm.nih.gov/geo/series/GSE151nnn/GSE151680/suppl/GSE151680_gene.expression.symbol_matrix.txt.gz']
['GSE15170']	Transcriptomics	Other	total RNA	8	Homo sapiens	nasopharynx | TW01;nasopharynx | HONE1;nasopharynx | NP460;mammary gland, liver, cervix, testis, brain | lipoblasts, macrophages, histocytes, lymphoblasts, B lymphocyte | mammary gland adenocarcinoma, hepatoblastoma, embryonal carcinoma, cervix adenocarcinoma, brain glioblastoma, melanoma, liposarcoma, histiocytic lymphoma, lymphoblastic leukemia, plasmacytoma, myeloma	carcinoma;nonmalignant;control				Agilent-014850 Whole Human Genome Microarray 4x44K G4112F (Probe Name version)	['ftp://ftp.ncbi.nlm.nih.gov/geo/series/GSE15nnn/GSE15170/suppl/GSE15170_RAW.tar']
['GSE151852']	Epigenomics	ChIP-seq	genomic DNA	0							Illumina HiSeq 2000 (Homo sapiens)	['ftp://ftp.ncbi.nlm.nih.gov/geo/series/GSE151nnn/GSE151852/suppl/GSE151852_RAW.tar']
['GSE15191']	Genomics	Other	['genomic DNA', 'total RNA']	4	Homo sapiens	nasopharynx | TW01;nasopharynx | HONE1	carcinoma				Agilent-014693 Human Genome CGH Microarray 244A (Feature number version);Agilent-014850 Whole Human Genome Microarray 4x44K G4112F (Probe Name version)	['ftp://ftp.ncbi.nlm.nih.gov/geo/series/GSE15nnn/GSE15191/suppl/GSE15191_RAW.tar']
['GSE152071']	Transcriptomics	Other	total RNA	40	Mus musculus						[Mouse430_2] Affymetrix Mouse Genome 430 2.0 Array	['ftp://ftp.ncbi.nlm.nih.gov/geo/series/GSE152nnn/GSE152071/suppl/GSE152071_RAW.tar']
['GSE15209']	Transcriptomics	Other	total RNA	20	Homo sapiens	brain | malignant | cell line | glioblastoma;brain | malignant | cell line | oligoastrocytoma;brain | non-malignant | primary tissue | normal cortex;brain | non-malignant | cell line | neural stem	Proliferating cultures in EGF and FGF-2;Primary biopsy				[HG-U133_Plus_2] Affymetrix Human Genome U133 Plus 2.0 Array	['ftp://ftp.ncbi.nlm.nih.gov/geo/series/GSE15nnn/GSE15209/suppl/GSE15209_RAW.tar']
['GSE152147']	Transcriptomics	RNA-Seq	total RNA	6	Homo sapiens	LN-229;T98G;U251					Illumina HiSeq 2500 (Homo sapiens)	['ftp://ftp.ncbi.nlm.nih.gov/geo/series/GSE152nnn/GSE152147/suppl/GSE152147_Picard_Ahmadov_Jun2020.txt.gz']
['GSE152160']	Transcriptomics	Other	total RNA	145	Homo sapiens	U3102MG cells;U3123MG cells;U3129MG cells;U3137MG cells;U3140MG cells;U3146MG cells;U3164MG cells;U3167MG cells;U3169MG cells;U3172MG cells;U3173MG cells;U3179MG cells;U3180MG cells;U3182MG cells;U3187MG cells;U3202MG cells;U3205MG cells;U3206MG cells;U3212MG cells;U3213MG cells;U3214MG cells;U3217MG cells;U3220MG cells;U3221MG cells;U3226MG cells;U3230MG cells;U3233MG cells;U3235MG cells;U3242MG…					[HTA-2_0] Affymetrix Human Transcriptome Array 2.0 [probe set (exon) version]	['ftp://ftp.ncbi.nlm.nih.gov/geo/series/GSE152nnn/GSE152160/suppl/GSE152160_RAW.tar', 'ftp://ftp.ncbi.nlm.nih.gov/geo/series/GSE152nnn/GSE152160/suppl/GSE152160_RMA_processed_data.txt.gz']
['GSE152575']	Transcriptomics	Other	total RNA	4	Homo sapiens	A172 | GBM cell line					[PrimeView] Affymetrix Human Gene Expression Array	['ftp://ftp.ncbi.nlm.nih.gov/geo/series/GSE152nnn/GSE152575/suppl/GSE152575_RAW.tar', 'ftp://ftp.ncbi.nlm.nih.gov/geo/series/GSE152nnn/GSE152575/suppl/GSE152575_processed_data_with_statistics.txt.gz']
['GSE152612']	Transcriptomics	Other	total RNA	4	Homo sapiens	GBM22 patient-derived xenograft cells	untreated;Alisertib-resistant				[HuGene-2_0-st] Affymetrix Human Gene 2.0 ST Array [HuGene20stv1_Hs_ENTREZG_17.0.0]	['ftp://ftp.ncbi.nlm.nih.gov/geo/series/GSE152nnn/GSE152612/suppl/GSE152612_RAW.tar']
['GSE152858']	Epigenomics	ATAC-seq	genomic DNA	6	Homo sapiens	Glioblastoma patient derived cancer stem cell		sh202_non-targeting;sh143_targeting;sh400_targeting			Illumina NextSeq 500 (Homo sapiens)	['ftp://ftp.ncbi.nlm.nih.gov/geo/series/GSE152nnn/GSE152858/suppl/GSE152858_RAW.tar']
['GSE152861']	Transcriptomics	RNA-Seq	total RNA	9	Homo sapiens	Glioblastoma patient derived cancer stem cell		sh202_non-targeting;sh143_targeting;sh400_targeting			Illumina NextSeq 500 (Homo sapiens)	['ftp://ftp.ncbi.nlm.nih.gov/geo/series/GSE152nnn/GSE152861/suppl/GSE152861_H2AFV_KD_RNA-seq_TS543_TPM.txt.gz']
['GSE152862']	Epigenomics	ChIP-seq	genomic DNA	4	Homo sapiens	Glioblastoma patient derived cancer stem cell					Illumina NextSeq 500 (Homo sapiens)	['ftp://ftp.ncbi.nlm.nih.gov/geo/series/GSE152nnn/GSE152862/suppl/GSE152862_RAW.tar']
['GSE15309']	Transcriptomics	Other	total RNA	327	Homo sapiens	bone marrow | flow-sorted | Stem Proginitor Cells, CD34+, CD38+;bone marrow | flow-sorted | Acute myelogenous leukemia;bone marrow | antibody purified | normal bone marrow;bone marrow | bulk;brain | cell line | normal fetal astrocyte, GFAP positive, cerebral cortex;brain | bulk | pilocytic astrocyoma, cerebellum;brain | bulk | astrocytoma grade II;brain | bulk | Anaplastic GradeII Astrocytoma;bra…			unknown;male;female;male and female	fetal;34;35 yrs;23;9;10 yrs;53 yrs;5 yrs;66 yrs;5;30 yrs;13 yrs;65 yrs;38 yrs;37;43 yrs old;51 yr;71 yrs;32 yrs;9 months;4 years;6.3 years;29 yrs;7;27;17;1.7 yrs;7 yrs;31;3;Spontaneously aborted male/female Caucasian fetuses, ages 20-33 weeks;4 mo;51;52 yrs;80 yrs;78 yrs;67 yrs;unknown;65;63;6;4;3.9;19;9 yrs;6 yrs;2.1 yrs;3.1 yrs;22;12 yrs;28;82;50;42;29;47;56.5;52.8;44 yrs;32;41;55;67;46;11;43;3…	SAGE:10:NlaIII:Homo sapiens	[]
['GSE153679']	Transcriptomics	Other	total RNA	9	Homo sapiens						[HuGene-1_0-st] Affymetrix Human Gene 1.0 ST Array [transcript (gene) version]	['ftp://ftp.ncbi.nlm.nih.gov/geo/series/GSE153nnn/GSE153679/suppl/GSE153679_RAW.tar']
['GSE153680']	Genomics	Other	genomic DNA	2	Homo sapiens	patient-derived rimary glioblastoma cells	proneural subtype	untreated			Illumina NovaSeq 6000 (Homo sapiens)	[]
['GSE153746']	Transcriptomics	RNA-Seq	total RNA	21	Homo sapiens	Neurosphere primary culture;Tumor tissue;Normal brain tissue					Illumina HiSeq 2500 (Homo sapiens)	[]
['GSE153794']	Transcriptomics	RNA-Seq	total RNA	6	Homo sapiens	glioblastoma stem cell | glioblastoma					Illumina HiSeq 2000 (Homo sapiens)	['ftp://ftp.ncbi.nlm.nih.gov/geo/series/GSE153nnn/GSE153794/suppl/GSE153794_RAW.tar']
['GSE153907']	Transcriptomics	RNA-Seq	total RNA	8	Homo sapiens	patient-derived rimary glioblastoma cells	proneural subtype;mesenchymal subtype	untreated;treated with azathioprine			Illumina NovaSeq 6000 (Homo sapiens)	[]
['GSE153908']	Genomics	RNA-Seq	['genomic DNA', 'total RNA']	0							[HuGene-1_0-st] Affymetrix Human Gene 1.0 ST Array [transcript (gene) version];Illumina NovaSeq 6000 (Homo sapiens)	['ftp://ftp.ncbi.nlm.nih.gov/geo/series/GSE153nnn/GSE153908/suppl/GSE153908_RAW.tar']
['GSE153982']	Transcriptomics	RNA-Seq	total RNA	12	Homo sapiens	patient-derived	Glioblastoma				Illumina NovaSeq 6000 (Homo sapiens)	['ftp://ftp.ncbi.nlm.nih.gov/geo/series/GSE153nnn/GSE153982/suppl/GSE153982_readcount.txt.gz']
['GSE154041']	Transcriptomics	RNA-Seq	polyA RNA	0							Illumina NextSeq 500 (Homo sapiens)	['ftp://ftp.ncbi.nlm.nih.gov/geo/series/GSE154nnn/GSE154041/suppl/GSE154041_samples_expression_table_filtered.txt.gz', 'ftp://ftp.ncbi.nlm.nih.gov/geo/series/GSE154nnn/GSE154041/suppl/GSE154041_samples_expression_table_not_filtered.txt.gz']
['GSE154042']	Transcriptomics	RNA-Seq	total RNA	72	Homo sapiens	FFPE GBM tumor tissue		Regorafenib;Lomustine			Illumina NextSeq 500 (Homo sapiens)	['ftp://ftp.ncbi.nlm.nih.gov/geo/series/GSE154nnn/GSE154042/suppl/GSE154042_samples_expression_microRNA_table_filtered.txt.gz', 'ftp://ftp.ncbi.nlm.nih.gov/geo/series/GSE154nnn/GSE154042/suppl/GSE154042_samples_expression_microRNA_table_not_filtered.txt.gz']
['GSE154043']	Transcriptomics	RNA-Seq	['polyA RNA', 'total RNA']	71	Homo sapiens	FFPE GBM tumor tissue		Regorafenib;Lomustine			Illumina NextSeq 500 (Homo sapiens)	[]
['GSE154060']	Epigenomics	ATAC-seq	genomic DNA	0							Illumina HiSeq 2500 (Homo sapiens)	['ftp://ftp.ncbi.nlm.nih.gov/geo/series/GSE154nnn/GSE154060/suppl/GSE154060_RAW.tar']
['GSE154133']	Transcriptomics	RNA-Seq	total RNA	6	Homo sapiens	Human tumor (GBM) EC		sgControl;sgPAK4			Illumina HiSeq 2500 (Homo sapiens)	['ftp://ftp.ncbi.nlm.nih.gov/geo/series/GSE154nnn/GSE154133/suppl/GSE154133_FPKM.csv.gz']
['GSE154337']	Transcriptomics	RNA-Seq	total RNA	8	Homo sapiens	LN229 (RRID:CVCL_0393) | Glioblastoma multiforme					Illumina NextSeq 500 (Homo sapiens)	['ftp://ftp.ncbi.nlm.nih.gov/geo/series/GSE154nnn/GSE154337/suppl/GSE154337_counts.genes.txt.gz', 'ftp://ftp.ncbi.nlm.nih.gov/geo/series/GSE154nnn/GSE154337/suppl/GSE154337_norm_survNES_TMZ-survGFP_TMZ.txt.gz', 'ftp://ftp.ncbi.nlm.nih.gov/geo/series/GSE154nnn/GSE154337/suppl/GSE154337_survGFP_TMZ-survGFP.txt.gz', 'ftp://ftp.ncbi.nlm.nih.gov/geo/series/GSE154nnn/GSE154337/suppl/GSE154337_survNES-s…
['GSE154367']	Epigenomics	Bisulfite-seq	['genomic DNA', 'total RNA']	0							Illumina NextSeq 500 (Mus musculus);Illumina HiSeq 4000 (Mus musculus)	['ftp://ftp.ncbi.nlm.nih.gov/geo/series/GSE154nnn/GSE154367/suppl/GSE154367_RAW.tar', 'ftp://ftp.ncbi.nlm.nih.gov/geo/series/GSE154nnn/GSE154367/suppl/GSE154367_mouseTPM.csv.gz']
['GSE154789']	Transcriptomics	Other	total RNA	4	Homo sapiens	Brain tumor					[HuGene-2_0-st] Affymetrix Human Gene 2.0 ST Array [transcript (gene) version]	['ftp://ftp.ncbi.nlm.nih.gov/geo/series/GSE154nnn/GSE154789/suppl/GSE154789_RAW.tar']
['GSE154795']	Transcriptomics	RNA-Seq	polyA RNA	40	Homo sapiens	GBM					Illumina NovaSeq 6000 (Homo sapiens)	['ftp://ftp.ncbi.nlm.nih.gov/geo/series/GSE154nnn/GSE154795/suppl/GSE154795_GBM.AllCell.Integrated.Scaled.ClusterRes.0.1.rds.gz', 'ftp://ftp.ncbi.nlm.nih.gov/geo/series/GSE154nnn/GSE154795/suppl/GSE154795_Processed_data.txt.gz']
['GSE154958']	Transcriptomics	RNA-Seq	total RNA	0							Illumina HiSeq 4000 (Homo sapiens)	[]
['GSE155052']	Transcriptomics	RNA-Seq	total RNA	6	Homo sapiens	U251 | human malignant glioblastoma multiforme					Illumina NovaSeq 6000 (Homo sapiens)	['ftp://ftp.ncbi.nlm.nih.gov/geo/series/GSE155nnn/GSE155052/suppl/GSE155052_ETV6-VS-NC.GeneDiffExp.txt.gz']
['GSE155247']	Transcriptomics	Other	total RNA	12	Homo sapiens	brain	glioblastoma patient derived cells				Agilent-026652 Whole Human Genome Microarray 4x44K v2 (Probe Name version)	['ftp://ftp.ncbi.nlm.nih.gov/geo/series/GSE155nnn/GSE155247/suppl/GSE155247_RAW.tar', 'ftp://ftp.ncbi.nlm.nih.gov/geo/series/GSE155nnn/GSE155247/suppl/GSE155247_processed_data_20230519.txt.gz']
['GSE155300']	Transcriptomics	RNA-Seq	total RNA	12	Homo sapiens	BT67 | Brain tumor stem cell;BT89 | Brain tumor stem cell		DMSO;CB-839, 1 uM			Illumina NextSeq 500 (Homo sapiens)	['ftp://ftp.ncbi.nlm.nih.gov/geo/series/GSE155nnn/GSE155300/suppl/GSE155300_BT67_DMSO_CB839_processed.txt.gz', 'ftp://ftp.ncbi.nlm.nih.gov/geo/series/GSE155nnn/GSE155300/suppl/GSE155300_BT89_DMSO_CB839_processed.txt.gz']
['GSE155434']	Transcriptomics	RNA-Seq	total RNA	37	Homo sapiens		Glioblastoma		M;F	73;40;59;57;69;38;62;60;53;33;71;52;47;46;58;50;51;49;44;56;63;64;61	Illumina NovaSeq 6000 (Homo sapiens)	['ftp://ftp.ncbi.nlm.nih.gov/geo/series/GSE155nnn/GSE155434/suppl/GSE155434_RAW.tar', 'ftp://ftp.ncbi.nlm.nih.gov/geo/series/GSE155nnn/GSE155434/suppl/GSE155434_thirdparty-reanalysis_of_GTExSamples.txt.gz']
['GSE155807']	Epigenomics	ChIP-seq	genomic DNA	0							Illumina HiSeq 2500 (Homo sapiens);Illumina HiSeq 2500 (Mus musculus)	['ftp://ftp.ncbi.nlm.nih.gov/geo/series/GSE155nnn/GSE155807/suppl/GSE155807_RAW.tar']
['GSE155808']	Transcriptomics	RNA-Seq	total RNA	0							Illumina HiSeq 2500 (Homo sapiens)	['ftp://ftp.ncbi.nlm.nih.gov/geo/series/GSE155nnn/GSE155808/suppl/GSE155808_2020-01-23_T98G_final_normalizedDrosophila.txt.gz', 'ftp://ftp.ncbi.nlm.nih.gov/geo/series/GSE155nnn/GSE155808/suppl/GSE155808_2020-01-23_gene_counts_normalizedDrosophila.txt.gz', 'ftp://ftp.ncbi.nlm.nih.gov/geo/series/GSE155nnn/GSE155808/suppl/GSE155808_RAW.tar']
['GSE155809']	Epigenomics	ChIP-seq	['genomic DNA', 'total RNA']	20	Homo sapiens;Mus musculus	T98G | Brain-Glioblastoma;HeLa | Cervix-Carcinoma;U2OS | Bone-Osteosarcoma;mESC | Mouse Embrionic Stem cells;T98G | Brain | Glioblastoma;HeLa | Cervix | Adenocarcinoma		untreated;Infected with shControl;Infected with shDYRK1A			Illumina HiSeq 2500 (Homo sapiens);Illumina HiSeq 2500 (Mus musculus)	['ftp://ftp.ncbi.nlm.nih.gov/geo/series/GSE155nnn/GSE155809/suppl/GSE155809_RAW.tar']
['GSE155834']	Epigenomics	ChIP-seq	genomic DNA	0							Illumina HiSeq 4000 (Homo sapiens)	['ftp://ftp.ncbi.nlm.nih.gov/geo/series/GSE155nnn/GSE155834/suppl/GSE155834_RAW.tar']
['GSE155835']	Epigenomics	Hi-C assay	genomic DNA	4	Homo sapiens	glioblastoma stem cells | GSC1517		shCONT;shYY1			HiSeq X Ten (Homo sapiens)	['ftp://ftp.ncbi.nlm.nih.gov/geo/series/GSE155nnn/GSE155835/suppl/GSE155835_RAW.tar']
['GSE155836']	Transcriptomics	RNA-Seq	total RNA	12	Homo sapiens	glioblastoma stem cells | GSC23;glioblastoma stem cells | GSC1517;glioblastoma stem cells | GSC3028		shCONT;shYY1;DMSO;Alvocidib			Illumina HiSeq 4000 (Homo sapiens)	['ftp://ftp.ncbi.nlm.nih.gov/geo/series/GSE155nnn/GSE155836/suppl/GSE155836_Alvocidib_TPM.txt.gz', 'ftp://ftp.ncbi.nlm.nih.gov/geo/series/GSE155nnn/GSE155836/suppl/GSE155836_Alvocidib_count.txt.gz', 'ftp://ftp.ncbi.nlm.nih.gov/geo/series/GSE155nnn/GSE155836/suppl/GSE155836_YY1KD_RNAseq_Abundance_TPM.txt.gz', 'ftp://ftp.ncbi.nlm.nih.gov/geo/series/GSE155nnn/GSE155836/suppl/GSE155836_YY1KD_RNAseq_C…
['GSE155839']	Epigenomics	ChIP-seq	['genomic DNA', 'total RNA']	3	Homo sapiens	glioblastoma stem cells | GSC23					Illumina HiSeq 4000 (Homo sapiens);HiSeq X Ten (Homo sapiens)	['ftp://ftp.ncbi.nlm.nih.gov/geo/series/GSE155nnn/GSE155839/suppl/GSE155839_RAW.tar']
['GSE155985']	Epigenomics	Other	genomic DNA	0							Illumina Infinium HumanMethylation850 BeadChip	['ftp://ftp.ncbi.nlm.nih.gov/geo/series/GSE155nnn/GSE155985/suppl/GSE155985_RAW.tar']
['GSE155994']	Epigenomics	Bisulfite-seq	['genomic DNA', 'total RNA']	156	Mus musculus;Homo sapiens	Sub ventricular zone;Dura mater;FB | cell_culture;iNSC | cell_culture;iPSC | cell_culture;GIC | cell_culture;GBM | FFPE;cell_culture | FB;cell_culture | iNSC;cell_culture | iPSC;cell_culture | GIC;FFPE | GBM					Illumina NextSeq 500 (Mus musculus);Illumina HiSeq 4000 (Homo sapiens);Illumina HiSeq 4000 (Mus musculus);Illumina Infinium HumanMethylation850 BeadChip	['ftp://ftp.ncbi.nlm.nih.gov/geo/series/GSE155nnn/GSE155994/suppl/GSE155994_RAW.tar']
['GSE156194']	Transcriptomics	RNA-Seq	total RNA	6	Mus musculus	glioblastoma cell | G422-GBM;glioblastoma cell | G423-GBM;glioblastoma cell | G424-GBM;glioblastoma cell | G425-GBM;glioblastoma cell | G426-GBM;glioblastoma cell | G427-GBM		untreated			Illumina HiSeq 2000 (Mus musculus)	['ftp://ftp.ncbi.nlm.nih.gov/geo/series/GSE156nnn/GSE156194/suppl/GSE156194_RAW.tar', 'ftp://ftp.ncbi.nlm.nih.gov/geo/series/GSE156nnn/GSE156194/suppl/GSE156194_Raw_gene_counts_matrix.txt.gz']
['GSE156522']	Transcriptomics	Other	total RNA	2	Mus musculus	glioblastoma stem cell line					Agilent-074809 SurePrint G3 Mouse GE v2 8x60K Microarray [Probe Name version]	['ftp://ftp.ncbi.nlm.nih.gov/geo/series/GSE156nnn/GSE156522/suppl/GSE156522_RAW.tar']
['GSE156663']	Transcriptomics	RNA-Seq	total RNA	48	Mus musculus	Glioblastoma Tumor					Illumina NextSeq 500 (Mus musculus)	['ftp://ftp.ncbi.nlm.nih.gov/geo/series/GSE156nnn/GSE156663/suppl/GSE156663_first_data_set_counts_table.csv.gz', 'ftp://ftp.ncbi.nlm.nih.gov/geo/series/GSE156nnn/GSE156663/suppl/GSE156663_second_data_set_counts_table.csv.gz']
['GSE156678']	Epigenomics	Other	polyA RNA	40	Mus musculus	Male GBM astrocytes;Female GBM astrocytes					Illumina NextSeq 500 (Mus musculus)	['ftp://ftp.ncbi.nlm.nih.gov/geo/series/GSE156nnn/GSE156678/suppl/GSE156678_F6_Brd4_mBC.ccf.txt.gz', 'ftp://ftp.ncbi.nlm.nih.gov/geo/series/GSE156nnn/GSE156678/suppl/GSE156678_F6_Brd4_pBC.ccf.txt.gz', 'ftp://ftp.ncbi.nlm.nih.gov/geo/series/GSE156nnn/GSE156678/suppl/GSE156678_F6_WT_pBC.ccf.txt.gz', 'ftp://ftp.ncbi.nlm.nih.gov/geo/series/GSE156nnn/GSE156678/suppl/GSE156678_M6_Brd4_mBC.ccf.txt.gz', …
['GSE156739']	Transcriptomics	Other	total RNA	1	Mus musculus	murine gliolbastoma stem cell line | GFP-positive					Agilent-028005 SurePrint G3 Mouse GE 8x60K Microarray (Probe Name version)	['ftp://ftp.ncbi.nlm.nih.gov/geo/series/GSE156nnn/GSE156739/suppl/GSE156739_RAW.tar']
['GSE156819']	Transcriptomics	RNA-Seq	polyA RNA	24	Mus musculus	Astrocytes			Male;Female		Illumina HiSeq 2500 (Mus musculus)	['ftp://ftp.ncbi.nlm.nih.gov/geo/series/GSE156nnn/GSE156819/suppl/GSE156819_m6_f6_dmso_cpi_RNAseq_all_RPKM.txt.gz', 'ftp://ftp.ncbi.nlm.nih.gov/geo/series/GSE156nnn/GSE156819/suppl/GSE156819_m6_f6_dmso_cpi_RNAseq_all_count.txt.gz', 'ftp://ftp.ncbi.nlm.nih.gov/geo/series/GSE156nnn/GSE156819/suppl/GSE156819_m6_f6_dmso_jq1_RNAseq_all_RPKM_sortID.txt.gz', 'ftp://ftp.ncbi.nlm.nih.gov/geo/series/GSE156…
['GSE156820']	Epigenomics	ChIP-seq	genomic DNA	16	Mus musculus	astrocytes		DMSO;JQ1	Male;Female		Illumina HiSeq 2500 (Mus musculus)	['ftp://ftp.ncbi.nlm.nih.gov/geo/series/GSE156nnn/GSE156820/suppl/GSE156820_DBS_3_sort_MaleDMSO_vs_MaleJQ1.fdr.txt.gz', 'ftp://ftp.ncbi.nlm.nih.gov/geo/series/GSE156nnn/GSE156820/suppl/GSE156820_DBS_4_sort_MaleDMSO_vs_FemaleDMSO.fdr.txt.gz', 'ftp://ftp.ncbi.nlm.nih.gov/geo/series/GSE156nnn/GSE156820/suppl/GSE156820_DBS_8_sort_FemaleDMSO_vs_FemaleJQ1.fdr.txt.gz', 'ftp://ftp.ncbi.nlm.nih.gov/geo/se…
['GSE156821']	Epigenomics	ChIP-seq	['genomic DNA', 'polyA RNA']	0							Illumina HiSeq 2500 (Mus musculus);Illumina NextSeq 500 (Mus musculus)	['ftp://ftp.ncbi.nlm.nih.gov/geo/series/GSE156nnn/GSE156821/suppl/GSE156821_RAW.tar']
['GSE156902']	Transcriptomics	RNA-Seq	total RNA	500	Homo sapiens		GBM;multipleSclerose;asymptomaticControls				Illumina HiSeq 2500 (Homo sapiens);Illumina HiSeq 4000 (Homo sapiens)	['ftp://ftp.ncbi.nlm.nih.gov/geo/series/GSE156nnn/GSE156902/suppl/GSE156902_TEP_Count_Matrix.RData.gz']
['GSE157424']	Transcriptomics	RNA-Seq	total RNA	2	Homo sapiens	GBM and adjacent brain tissue | mixed sample (non-demultiplexed)					HiSeq X Ten (Homo sapiens)	['ftp://ftp.ncbi.nlm.nih.gov/geo/series/GSE157nnn/GSE157424/suppl/GSE157424_RAW.tar']
['GSE157488']	Transcriptomics	RNA-Seq	total RNA	6	Mus musculus	GL261 cells					Illumina NovaSeq 6000 (Mus musculus)	['ftp://ftp.ncbi.nlm.nih.gov/geo/series/GSE157nnn/GSE157488/suppl/GSE157488_All.FPKM.exp.txt.gz']
['GSE157608']	Transcriptomics	Other	total RNA	14	Homo sapiens	U251 | Human glioblastoma cell line					Agilent-039494 SurePrint G3 Human GE v2 8x60K Microarray 039381 (Feature Number version)	['ftp://ftp.ncbi.nlm.nih.gov/geo/series/GSE157nnn/GSE157608/suppl/GSE157608_RAW.tar']
['GSE157647']	Genomics	Other	genomic DNA	2	Homo sapiens	giant cell glioblastomas					[OncoScan_CNV] Affymetrix OncoScan CNV FFPE Assay	['ftp://ftp.ncbi.nlm.nih.gov/geo/series/GSE157nnn/GSE157647/suppl/GSE157647_RAW.tar']
['GSE157779']	Transcriptomics	RNA-Seq	polyA RNA	3	Homo sapiens	Glioma stem cells		Non-treatment;5 √é¬ºM ACT001 for 24 h;10 √é¬ºM ACT001 for 24 h			HiSeq X Ten (Homo sapiens)	['ftp://ftp.ncbi.nlm.nih.gov/geo/series/GSE157nnn/GSE157779/suppl/GSE157779_RAW.tar']
['GSE157910']	Genomics	Other	genomic DNA	17	Homo sapiens	GBM;hESC to Endoderm (Day 1, Rep 1);hESC to Endoderm (Day 1, Rep 2);hESC;hESC to Endoderm (Day 2, Rep 1);hESC to Endoderm (Day 2, Rep 2);hESC to Endoderm (Day 3, Rep 1);hESC to Endoderm (Day 3, Rep 2);hESC to Endoderm (Day 4, Rep 1);hESC to Endoderm (Day 4, Rep 2);hESC to Endoderm (Day 5, Rep 1);hESC to Endoderm (Day 5, Rep 2);rGBM;PBMCs					Illumina HiSeq 2500 (Homo sapiens);Illumina NextSeq 500 (Homo sapiens);Illumina NovaSeq 6000 (Homo sapiens)	['ftp://ftp.ncbi.nlm.nih.gov/geo/series/GSE157nnn/GSE157910/suppl/GSE157910_RAW.tar']
['GSE158016']	Transcriptomics	RNA-Seq	total RNA	8	Mus musculus	brain		GBM implanted cells;No treatment			Illumina NextSeq 500 (Mus musculus)	['ftp://ftp.ncbi.nlm.nih.gov/geo/series/GSE158nnn/GSE158016/suppl/GSE158016_RAW.tar']
['GSE158020']	Epigenomics	RNA immunoprecipitation	total RNA	9	Homo sapiens	387;4121;HNP1					Illumina HiSeq 4000 (Homo sapiens)	['ftp://ftp.ncbi.nlm.nih.gov/geo/series/GSE158nnn/GSE158020/suppl/GSE158020_387_pool.YTHDF2_iCLIP.bedgraph.gz', 'ftp://ftp.ncbi.nlm.nih.gov/geo/series/GSE158nnn/GSE158020/suppl/GSE158020_387_pool.YTHDF2sites.bed.gz', 'ftp://ftp.ncbi.nlm.nih.gov/geo/series/GSE158nnn/GSE158020/suppl/GSE158020_4121_pool.YTHDF2_iCLIP.bedgraph.gz', 'ftp://ftp.ncbi.nlm.nih.gov/geo/series/GSE158nnn/GSE158020/suppl/GSE15…
['GSE15805']	Transcriptomics	Other	total RNA	155	Homo sapiens	pancreas adenocarcinoma;epithelial cell line, lung carcinoma;aortic smooth muscle cells;aortic smooth muscle cells, Grown with growth factors, then switched to media that contains no FBS;aortic smooth muscle cells, grwon with transforming growth factor beta;astrocytes;chorion cells (outermost of two fetal membranes);chronic lymphocytic leukemia cell;malignant melanoma;child fibroblast;fibroblasts…					[HuEx-1_0-st] Affymetrix Human Exon 1.0 ST Array [GENCODE v10]	['ftp://ftp.ncbi.nlm.nih.gov/geo/series/GSE15nnn/GSE15805/suppl/GSE15805_RAW.tar']
['GSE158097']	Transcriptomics	RNA-Seq	total RNA	6	Homo sapiens	TS576 | Glioblastoma cells	3D soft hydrogel;3D stiff hydrogel;Sphere				Illumina NovaSeq 6000 (Homo sapiens)	['ftp://ftp.ncbi.nlm.nih.gov/geo/series/GSE158nnn/GSE158097/suppl/GSE158097_RAW.tar']
['GSE158175']	Transcriptomics	RNA-Seq	polyA RNA	2	Mus musculus	brain tumor					Illumina NovaSeq 6000 (Mus musculus);Illumina NovaSeq 6000 (Homo sapiens; Mus musculus)	['ftp://ftp.ncbi.nlm.nih.gov/geo/series/GSE158nnn/GSE158175/suppl/GSE158175_d1-mouse.csv.gz', 'ftp://ftp.ncbi.nlm.nih.gov/geo/series/GSE158nnn/GSE158175/suppl/GSE158175_d2-HUMANDATA.csv.gz']
['GSE15824']	Transcriptomics	Other	total RNA	45	Homo sapiens	primary brain tumor | glioblastoma;primary brain tumor | astrocytoma;primary brain tumor | oligodendrioglioma;secondary brain tumor | glioblastoma;brain | astrocytes;brain;LN018 | glioblastoma;LN215 | glioblastoma;LN229 | glioblastoma;LN319 | glioblastoma;BS149 | glioblastoma	IV;AIII;AII;AIII/IV;OGIII;OA;OGII		male;female	46;40;47;44;43;52;35;70;68;69;50;37;41;39;63;45;31;33;64;13	[HG-U133_Plus_2] Affymetrix Human Genome U133 Plus 2.0 Array	['ftp://ftp.ncbi.nlm.nih.gov/geo/series/GSE15nnn/GSE15824/suppl/GSE15824_RAW.tar']
['GSE158284']	Transcriptomics	Other	total RNA	41	Homo sapiens	primary Glioblastoma (GBM) tumor;Non-neoplastic Cerebral White Matter			female;male		Agilent-021827 Human miRNA Microarray (V3) (Probe Name version)	['ftp://ftp.ncbi.nlm.nih.gov/geo/series/GSE158nnn/GSE158284/suppl/GSE158284_RAW.tar']
['GSE158549']	Epigenomics	ChIP-seq	genomic DNA	0							Illumina NextSeq 500 (Homo sapiens)	['ftp://ftp.ncbi.nlm.nih.gov/geo/series/GSE158nnn/GSE158549/suppl/GSE158549_RAW.tar']
['GSE158550']	Transcriptomics	RNA-Seq	polyA RNA	0							Illumina NextSeq 500 (Homo sapiens)	['ftp://ftp.ncbi.nlm.nih.gov/geo/series/GSE158nnn/GSE158550/suppl/GSE158550_All_FPKM_normalized_combined.txt.gz']
['GSE158551']	Epigenomics	ATAC-seq	['genomic DNA', 'polyA RNA']	70	Homo sapiens	A382 expressing FLAG_BRD8;A382 expressing inducible FLAG_p53;A382;A382 expressing cas9 and sgNeg;A382 expressing cas9 and sgBRD8;A382 expressing control vector;A382 expressing doxy-inducible p53;A382 cells expressing Cas9		Stable cell line was generated by infecting A382 with FLAG-BRD8 lentivirus;Stable cell line was generated by infecting A382 with inducible FLAG-TP53 lentivirus;none;Stable cell line was generated by infecting A382 with FLAG-cas9 and sgNeg lentivirus;Stable cell line was generated by infecting A382 with FLAG-cas9 and sgBRD8 lentivirus;day9 after sgNeg1_1 guide RNA infection;day9 after sgNeg1_2 gui…			Illumina NextSeq 500 (Homo sapiens)	['ftp://ftp.ncbi.nlm.nih.gov/geo/series/GSE158nnn/GSE158551/suppl/GSE158551_RAW.tar']
['GSE158700']	Transcriptomics	RNA-Seq	total RNA	37	Mus musculus;Homo sapiens	Brain | Bulk brain cells;Brain | Tumor Associated Endothelial Cells;Brain | Tumor Derived Endothelial Cells;Brain | Tumor Derived Blood Endothelial Cells;Brain | Tumor Derived Lymphatic Endothelial Cells				P80;P65	Illumina NextSeq 500 (Homo sapiens);Illumina NextSeq 500 (Mus musculus)	['ftp://ftp.ncbi.nlm.nih.gov/geo/series/GSE158nnn/GSE158700/suppl/GSE158700_RAW.tar']
['GSE158740']	Transcriptomics	RNA-Seq	total RNA	6	Homo sapiens	387 | Patient derived glioblastoma stem cells (GSCs);4121 | Patient derived glioblastoma stem cells (GSCs)					Illumina NextSeq 500 (Homo sapiens)	['ftp://ftp.ncbi.nlm.nih.gov/geo/series/GSE158nnn/GSE158740/suppl/GSE158740_RAW.tar']
['GSE158741']	Epigenomics	RNA immunoprecipitation	total RNA	16	Homo sapiens	387 | Patient derived glioblastoma stem cells (GSCs);4121 | Patient derived glioblastoma stem cells (GSCs);HNP1 | neural stem cells (NSCs);NSC11 | neural stem cells (NSCs);NSC11					Illumina NextSeq 500 (Homo sapiens)	['ftp://ftp.ncbi.nlm.nih.gov/geo/series/GSE158nnn/GSE158741/suppl/GSE158741_RAW.tar']
['GSE158742']	Epigenomics	RNA immunoprecipitation	total RNA	0							Illumina NextSeq 500 (Homo sapiens);Illumina HiSeq 4000 (Homo sapiens)	['ftp://ftp.ncbi.nlm.nih.gov/geo/series/GSE158nnn/GSE158742/suppl/GSE158742_RAW.tar']
['GSE158803']	Transcriptomics	RNA-Seq	total RNA	10	Homo sapiens;Mus musculus	CD45+ and CAFs;cancer section;cancer section, CD45+ enriched;T cells	glioblastoma metastasis from NSCLC;liver metastasis from uveal melanoma;ovarian adenocarcinoma;uveal melanoma;colorectal cancer				Illumina NovaSeq 6000 (Mus musculus);Illumina NovaSeq 6000 (Homo sapiens)	['ftp://ftp.ncbi.nlm.nih.gov/geo/series/GSE158nnn/GSE158803/suppl/GSE158803_RAW.tar']
['GSE159000']	Transcriptomics	Other	total RNA	34	Homo sapiens	Brain			M;F	53;51;68;61;49;56;65;11;69;70;57;67;52;42;75;50;48;62	Illumina HumanHT-12 V4.0 expression beadchip	['ftp://ftp.ncbi.nlm.nih.gov/geo/series/GSE159nnn/GSE159000/suppl/GSE159000_RAW.tar', 'ftp://ftp.ncbi.nlm.nih.gov/geo/series/GSE159nnn/GSE159000/suppl/GSE159000_non-normalized.txt.gz']
['GSE159416']	Transcriptomics	RNA-Seq	total RNA	18	Homo sapiens	Brain | Glioma | human glioblastoma cells;Brain | Glioma/GlioSarcoma | human glioblastoma cells					Illumina HiSeq 2000 (Homo sapiens)	['ftp://ftp.ncbi.nlm.nih.gov/geo/series/GSE159nnn/GSE159416/suppl/GSE159416_Raw_gene_counts_matrix.txt.gz', 'ftp://ftp.ncbi.nlm.nih.gov/geo/series/GSE159nnn/GSE159416/suppl/GSE159416_Raw_gene_counts_matrix_LoomFile.loom.gz']
['GSE159456']	Transcriptomics	RNA-Seq	total RNA	6	Homo sapiens	U87					Illumina NextSeq 500 (Homo sapiens)	[]
['GSE159605']	Transcriptomics	Other	total RNA	0							Agilent-072363 SurePrint G3 Human GE v3 8x60K Microarray 039494 [Probe Name Version]	['ftp://ftp.ncbi.nlm.nih.gov/geo/series/GSE159nnn/GSE159605/suppl/GSE159605_RAW.tar']
['GSE159607']	Transcriptomics	Other	total RNA	9	Homo sapiens	Brain					Illumina HumanHT-12 V4.0 expression beadchip	['ftp://ftp.ncbi.nlm.nih.gov/geo/series/GSE159nnn/GSE159607/suppl/GSE159607_Matrix_non-normalized_GSC_GEP.txt.gz', 'ftp://ftp.ncbi.nlm.nih.gov/geo/series/GSE159nnn/GSE159607/suppl/GSE159607_RAW.tar']
['GSE159609']	Transcriptomics	Other	total RNA	11	Homo sapiens	NCH711d | Brain;NCH705 | Brain					Illumina HumanHT-12 V4.0 expression beadchip;Agilent-072363 SurePrint G3 Human GE v3 8x60K Microarray 039494 [Probe Name Version]	['ftp://ftp.ncbi.nlm.nih.gov/geo/series/GSE159nnn/GSE159609/suppl/GSE159609_RAW.tar']
['GSE159702']	Transcriptomics	RNA-Seq	total RNA	70							Illumina Genome Analyzer IIx (Homo sapiens; Mus musculus)	['ftp://ftp.ncbi.nlm.nih.gov/geo/series/GSE159nnn/GSE159702/suppl/GSE159702_Expression_matrix_CountEstimates_human.tsv.gz', 'ftp://ftp.ncbi.nlm.nih.gov/geo/series/GSE159nnn/GSE159702/suppl/GSE159702_Expression_matrix_CountEstimates_mouse.tsv.gz', 'ftp://ftp.ncbi.nlm.nih.gov/geo/series/GSE159nnn/GSE159702/suppl/GSE159702_Expression_matrix_TPM_human.tsv.gz', 'ftp://ftp.ncbi.nlm.nih.gov/geo/series/G…
['GSE159738']	Transcriptomics	RNA-Seq	total RNA	8	Homo sapiens	HAL1;HAL4;HAL8;KNS42					Illumina NextSeq 500 (Homo sapiens)	['ftp://ftp.ncbi.nlm.nih.gov/geo/series/GSE159nnn/GSE159738/suppl/GSE159738_HAL-KNS42_smallRNA_CPM.csv.gz']
['GSE159739']	Transcriptomics	RNA-Seq	total RNA	6	Homo sapiens	HAL1;HAL4;HAL8					Illumina NextSeq 500 (Homo sapiens)	['ftp://ftp.ncbi.nlm.nih.gov/geo/series/GSE159nnn/GSE159739/suppl/GSE159739_GBM_totalRNA_fpkm_all.csv.gz']
['GSE159747']	Transcriptomics	RNA-Seq	total RNA	20	Homo sapiens	patient-derived GIC | BMI1;patient-derived GIC | CBX;patient-derived GIC | Control;patient-derived GIC | PRP;patient-derived GIC | RYB					Illumina HiSeq 4000 (Homo sapiens)	['ftp://ftp.ncbi.nlm.nih.gov/geo/series/GSE159nnn/GSE159747/suppl/GSE159747_BulkData_rawcounts_Unfiltered.csv.gz', 'ftp://ftp.ncbi.nlm.nih.gov/geo/series/GSE159nnn/GSE159747/suppl/GSE159747_dxr.bm1.csv.gz', 'ftp://ftp.ncbi.nlm.nih.gov/geo/series/GSE159nnn/GSE159747/suppl/GSE159747_dxr.cbx.csv.gz', 'ftp://ftp.ncbi.nlm.nih.gov/geo/series/GSE159nnn/GSE159747/suppl/GSE159747_dxr.prp.csv.gz', 'ftp://f…
['GSE159851']	Transcriptomics	RNA-Seq	total RNA	17	Homo sapiens	endothelial cell enriched sample | GBM IDH1 wt resection;endothelial cell enriched sample | epilepsy surgery;endothelial cell enriched sample | autopsy;endothelial cell enriched sample | adenocarcinoma metastasis resection			M;F;missing		Illumina HiSeq 4000 (Homo sapiens)	['ftp://ftp.ncbi.nlm.nih.gov/geo/series/GSE159nnn/GSE159851/suppl/GSE159851_Schaffenrath_RNAseq_GBM_BM_control.csv.gz']
['GSE159880']	Transcriptomics	RNA-Seq	total RNA	1	Schmidtea mediterranea	Approximately 500,000 FACS purified X1 cells (high hoechst)		DDX56 RNAi			Illumina HiSeq 2500 (Schmidtea mediterranea)	['ftp://ftp.ncbi.nlm.nih.gov/geo/series/GSE159nnn/GSE159880/suppl/GSE159880_RAW.tar']
['GSE159889']	Transcriptomics	RNA-Seq	polyA RNA	6	Homo sapiens	KNS42					Illumina NovaSeq 6000 (Homo sapiens)	['ftp://ftp.ncbi.nlm.nih.gov/geo/series/GSE159nnn/GSE159889/suppl/GSE159889_DE_KNS42_siC_vs_siMSI1_all.csv.gz']
['GSE159896']	Transcriptomics	RNA-Seq	total RNA	20	Homo sapiens	NF1 MPNST cells;Sporadic MPNST cells;Glioblastoma cells;Schwann cells		Vehicle;Fludarabine (800 nM);Colchicine (24 nM) and Fludarabine (60 √Ç¬µM);Colchicine (6 nM) and Fludarabine (30 √Ç¬µM);untreated			Illumina NovaSeq 6000 (Homo sapiens)	['ftp://ftp.ncbi.nlm.nih.gov/geo/series/GSE159nnn/GSE159896/suppl/GSE159896_Lee_et_al_read_counts.csv.gz']
['GSE160417']	Transcriptomics	RNA-Seq	total RNA	6	Homo sapiens	Brain tumor-initiating cells					Illumina NextSeq 500 (Homo sapiens)	['ftp://ftp.ncbi.nlm.nih.gov/geo/series/GSE160nnn/GSE160417/suppl/GSE160417_gene_fpkm.csv.gz']
['GSE160437']	Transcriptomics	Other	total RNA	12	Homo sapiens	GSC line 3832		shNT;shPiwil1#1;shPiwil1#2			Illumina HumanHT-12 v4 Expression BeadChip [Array_Address_Id]	['ftp://ftp.ncbi.nlm.nih.gov/geo/series/GSE160nnn/GSE160437/suppl/GSE160437_RAW.tar', 'ftp://ftp.ncbi.nlm.nih.gov/geo/series/GSE160nnn/GSE160437/suppl/GSE160437_non-normalized_data.txt.gz']
['GSE160875']	Epigenomics	ChIP-seq	['genomic DNA', 'total RNA']	43	Homo sapiens	breast | MCF7;MCF7		control;TNFa		0min;45min;90min	Illumina HiSeq 2500 (Homo sapiens);Illumina NextSeq 500 (Homo sapiens)	['ftp://ftp.ncbi.nlm.nih.gov/geo/series/GSE160nnn/GSE160875/suppl/GSE160875_RAW.tar']
['GSE160887']	Transcriptomics	RNA-Seq	['cytoplasmic RNA', 'nuclear RNA', 'total RNA']	16	Homo sapiens	HCT116 | human colon cancer cell line;U-87 MG | human primary glioblastoma cell line;Hela | human cervical carcinoma cell√Ç¬†line;HEK293T | human embryonic kidney√Ç¬†cell;HepG2 | human liver cancer cell line;K562 | human erythroleukemic cell line					Illumina HiSeq 2500 (Homo sapiens);HiSeq X Ten (Homo sapiens)	['ftp://ftp.ncbi.nlm.nih.gov/geo/series/GSE160nnn/GSE160887/suppl/GSE160887_human_ktRNA.csv.gz']
['GSE161175']	Epigenomics	Other	genomic DNA	2	Homo sapiens	GSC11 | Glioblastoma stem cells		non targeting shRNA			Infinium MethylationEPIC	['ftp://ftp.ncbi.nlm.nih.gov/geo/series/GSE161nnn/GSE161175/suppl/GSE161175_Matrix_signal_intensities.txt.gz', 'ftp://ftp.ncbi.nlm.nih.gov/geo/series/GSE161nnn/GSE161175/suppl/GSE161175_RAW.tar']
['GSE16119']	Transcriptomics	Other	total RNA	2	Homo sapiens	glioblastoma, fresh frozen;microglia derived from glioblastoma (TuBa2320) (GSM403272)			male		[HG-U133_Plus_2] Affymetrix Human Genome U133 Plus 2.0 Array	['ftp://ftp.ncbi.nlm.nih.gov/geo/series/GSE16nnn/GSE16119/suppl/GSE16119_RAW.tar']
['GSE161352']	Transcriptomics	Other	total RNA	14	Homo sapiens	A172;U87					Agilent-039494 SurePrint G3 Human GE v2 8x60K Microarray 039381 (Feature Number version)	['ftp://ftp.ncbi.nlm.nih.gov/geo/series/GSE161nnn/GSE161352/suppl/GSE161352_RAW.tar']
['GSE161436']	Epigenomics	ChIP-seq	genomic DNA	8	Homo sapiens	Glioblastoma stem cells		non targeting shRNA			Illumina NovaSeq 6000 (Homo sapiens)	['ftp://ftp.ncbi.nlm.nih.gov/geo/series/GSE161nnn/GSE161436/suppl/GSE161436_RAW.tar']
['GSE161437']	Transcriptomics	RNA-Seq	polyA RNA	2	Homo sapiens	Glioblastoma stem cells		non targeting shRNA			Illumina HiSeq 4000 (Homo sapiens)	['ftp://ftp.ncbi.nlm.nih.gov/geo/series/GSE161nnn/GSE161437/suppl/GSE161437_counts_gencode_V19.txt.gz']
['GSE161438']	Transcriptomics	RNA-Seq	total RNA	2	Homo sapiens	glioblastoma stem cell					Illumina HiSeq 2500 (Homo sapiens)	['ftp://ftp.ncbi.nlm.nih.gov/geo/series/GSE161nnn/GSE161438/suppl/GSE161438_counts_gencode_V19.txt.gz']
['GSE161440']	Epigenomics	ChIP-seq	['genomic DNA', 'polyA RNA', 'total RNA']	0							Illumina HiSeq 2500 (Homo sapiens);Illumina HiSeq 4000 (Homo sapiens);Illumina NovaSeq 6000 (Homo sapiens)	['ftp://ftp.ncbi.nlm.nih.gov/geo/series/GSE161nnn/GSE161440/suppl/GSE161440_RAW.tar']
['GSE161523']	Transcriptomics	RNA-Seq	total RNA	8	Homo sapiens	human Glioblastoma cell line U251;human Glioblastoma cell line		control KD;YB-1 KD			Illumina HiSeq 2000 (Homo sapiens);Illumina NovaSeq 6000 (Homo sapiens)	['ftp://ftp.ncbi.nlm.nih.gov/geo/series/GSE161nnn/GSE161523/suppl/GSE161523_RPKM_matrix_all_gene.tsv.gz', 'ftp://ftp.ncbi.nlm.nih.gov/geo/series/GSE161nnn/GSE161523/suppl/GSE161523_U87_RPKM_matrix_all_gene.tsv.gz', 'ftp://ftp.ncbi.nlm.nih.gov/geo/series/GSE161nnn/GSE161523/suppl/GSE161523_U87_all_sample_read.count.tsv.gz', 'ftp://ftp.ncbi.nlm.nih.gov/geo/series/GSE161nnn/GSE161523/suppl/GSE161523…
['GSE161528']	Transcriptomics	Other	total RNA	24	Homo sapiens	GBM cell line 612;GBM cell line 276	GBM	nonCancer CSF;Cancer CSF;slit;untreated	male;female		Illumina HumanHT-12 WG-DASL V4.0 R2 expression beadchip	['ftp://ftp.ncbi.nlm.nih.gov/geo/series/GSE161nnn/GSE161528/suppl/GSE161528_RAW.tar']
['GSE161534']	Transcriptomics	RNA-Seq	total RNA	9	Homo sapiens	U251 cells		GFP overexpression;Neurog2 overexpression;Ascl1 overexpression		6 days post retroviral infection	Illumina HiSeq 3000 (Homo sapiens)	['ftp://ftp.ncbi.nlm.nih.gov/geo/series/GSE161nnn/GSE161534/suppl/GSE161534_normalized_readcount.txt.gz']
['GSE161572']	Epigenomics	ATAC-seq	genomic DNA	0							Illumina HiSeq 2000 (Homo sapiens)	['ftp://ftp.ncbi.nlm.nih.gov/geo/series/GSE161nnn/GSE161572/suppl/GSE161572_RAW.tar']
['GSE161573']	Epigenomics	ChIP-seq	genomic DNA	0							Illumina HiSeq 2000 (Homo sapiens)	['ftp://ftp.ncbi.nlm.nih.gov/geo/series/GSE161nnn/GSE161573/suppl/GSE161573_RAW.tar']
['GSE161574']	Epigenomics	ATAC-seq	genomic DNA	6	Homo sapiens	Glioblastoma cell | GBM22		DMSO;Alisertib			Illumina HiSeq 2000 (Homo sapiens)	['ftp://ftp.ncbi.nlm.nih.gov/geo/series/GSE161nnn/GSE161574/suppl/GSE161574_RAW.tar']
['GSE162429']	Transcriptomics	RNA-Seq	total RNA	9	Homo sapiens	MZ-54 | glioblastoma					NextSeq 550 (Homo sapiens)	['ftp://ftp.ncbi.nlm.nih.gov/geo/series/GSE162nnn/GSE162429/suppl/GSE162429_RAW.tar']
['GSE162444']	Transcriptomics	Other	total RNA	4	Homo sapiens	LN229					[HuGene-2_0-st] Affymetrix Human Gene 2.0 ST Array [HuGene20stv1_Hs_ENTREZG_17.0.0]	['ftp://ftp.ncbi.nlm.nih.gov/geo/series/GSE162nnn/GSE162444/suppl/GSE162444_RAW.tar']
['GSE162631']	Transcriptomics	RNA-Seq	total RNA	8	Homo sapiens	Brain				adult	Illumina NovaSeq 6000 (Homo sapiens)	['ftp://ftp.ncbi.nlm.nih.gov/geo/series/GSE162nnn/GSE162631/suppl/GSE162631_raw_counts_matrix.zip.gz']
['GSE162643']	Transcriptomics	RNA-Seq	total RNA	9	Homo sapiens	brain tumor	glioblastoma		male;female		Illumina Genome Analyzer IIx (Homo sapiens);Illumina HiSeq 4000 (Homo sapiens)	['ftp://ftp.ncbi.nlm.nih.gov/geo/series/GSE162nnn/GSE162643/suppl/GSE162643_RAW.tar']
['GSE162783']	Transcriptomics	RNA-Seq	total RNA	8	Homo sapiens	glioblastoma					Illumina HiSeq 4000 (Homo sapiens);Illumina NovaSeq 6000 (Homo sapiens)	['ftp://ftp.ncbi.nlm.nih.gov/geo/series/GSE162nnn/GSE162783/suppl/GSE162783_dge_results_PREX1_KO.csv.gz', 'ftp://ftp.ncbi.nlm.nih.gov/geo/series/GSE162nnn/GSE162783/suppl/GSE162783_dge_results_iPREX1_withDox_vs_noDox.csv.gz']
['GSE162831']	Epigenomics	ATAC-seq	genomic DNA	2	Homo sapiens	KNS42					Illumina HiSeq 2000 (Homo sapiens)	['ftp://ftp.ncbi.nlm.nih.gov/geo/series/GSE162nnn/GSE162831/suppl/GSE162831_RAW.tar']
['GSE162833']	Epigenomics	ATAC-seq	genomic DNA	6	Homo sapiens	KNS42 | pediatric glioblastoma cell line					Illumina HiSeq 2000 (Homo sapiens)	['ftp://ftp.ncbi.nlm.nih.gov/geo/series/GSE162nnn/GSE162833/suppl/GSE162833_RAW.tar']
['GSE162931']	Transcriptomics	RNA-Seq	total RNA	8	Homo sapiens	Glioblastoma		None;Irradiation		0 days;2 days;5 days;3 weeks	Illumina HiSeq 4000 (Homo sapiens)	['ftp://ftp.ncbi.nlm.nih.gov/geo/series/GSE162nnn/GSE162931/suppl/GSE162931_RAW.tar']
['GSE162976']	Epigenomics	ATAC-seq	['genomic DNA', 'total RNA']	94	Homo sapiens			BRD4 inhibitor;DMSO;dBET6			Illumina NextSeq 500 (Homo sapiens);HiSeq X Ten (Homo sapiens);Illumina NovaSeq 6000 (Homo sapiens)	['ftp://ftp.ncbi.nlm.nih.gov/geo/series/GSE162nnn/GSE162976/suppl/GSE162976_RAW.tar']
['GSE162986']	Transcriptomics	Other	total RNA	12	Homo sapiens	Glioblastoma cell line | U87		2 Gy of proton dose during acute hypoxia;10 Gy of proton dose during acute hypoxia			Agilent-014850 Whole Human Genome Microarray 4x44K G4112F (Feature Number version)	['ftp://ftp.ncbi.nlm.nih.gov/geo/series/GSE162nnn/GSE162986/suppl/GSE162986_RAW.tar']
['GSE163019']	Epigenomics	Bisulfite-seq	genomic DNA	0							Illumina HiSeq 2500 (Homo sapiens)	['ftp://ftp.ncbi.nlm.nih.gov/geo/series/GSE163nnn/GSE163019/suppl/GSE163019_MethMat_24samp.txt.gz', 'ftp://ftp.ncbi.nlm.nih.gov/geo/series/GSE163nnn/GSE163019/suppl/GSE163019_RAW.tar', 'ftp://ftp.ncbi.nlm.nih.gov/geo/series/GSE163nnn/GSE163019/suppl/GSE163019_ReadsMat_24samp.txt.gz']
['GSE163020']	Genomics	Other	['genomic DNA', 'polyA RNA']	0							Illumina MiSeq (Homo sapiens);Illumina HiSeq 2500 (Homo sapiens)	['ftp://ftp.ncbi.nlm.nih.gov/geo/series/GSE163nnn/GSE163020/suppl/GSE163020_RAW.tar', 'ftp://ftp.ncbi.nlm.nih.gov/geo/series/GSE163nnn/GSE163020/suppl/GSE163020_meth_allMat.techRep.txt.gz', 'ftp://ftp.ncbi.nlm.nih.gov/geo/series/GSE163nnn/GSE163020/suppl/GSE163020_meth_allMat.txt.gz', 'ftp://ftp.ncbi.nlm.nih.gov/geo/series/GSE163nnn/GSE163020/suppl/GSE163020_meth_allMat.u87.txt.gz', 'ftp://ftp.nc…
['GSE163021']	Epigenomics	Bisulfite-seq	['genomic DNA', 'polyA RNA']	36	Homo sapiens	glioblastoma;T98G;U87		none;Bisulfite	m;f		Illumina MiSeq (Homo sapiens);Illumina HiSeq 2500 (Homo sapiens)	['ftp://ftp.ncbi.nlm.nih.gov/geo/series/GSE163nnn/GSE163021/suppl/GSE163021_RAW.tar']
['GSE163044']	Transcriptomics	RNA-Seq	total RNA	70	Homo sapiens	NeoCortex;Striatum;Diencephalon;Midbrain;Cerebellum;Anterior Brainstem;Posterior Brainstem;Spinalcord;Neocortex;Neural stem cell line | Posterior Brainstem;Neural stem cell line | Neocortex;Neural stem cell line | Diencephalon;Neural stem cell line | Anterior Brainstem;Neural stem cell line | Spinalcord;Neural stem cell line | Striatum;Neural stem cell line | Cerebellum;Peadiatric glioblastoma ce…	Normal;Cancer				Illumina HiSeq 2000 (Homo sapiens)	['ftp://ftp.ncbi.nlm.nih.gov/geo/series/GSE163nnn/GSE163044/suppl/GSE163044_GBM002_fpm.txt.gz', 'ftp://ftp.ncbi.nlm.nih.gov/geo/series/GSE163nnn/GSE163044/suppl/GSE163044_GBM002_normalised_counts.txt.gz', 'ftp://ftp.ncbi.nlm.nih.gov/geo/series/GSE163nnn/GSE163044/suppl/GSE163044_GBM002_raw_counts.txt.gz', 'ftp://ftp.ncbi.nlm.nih.gov/geo/series/GSE163nnn/GSE163044/suppl/GSE163044_GCGR_NS_G34RW_fpm…
['GSE163071']	Transcriptomics	RNA-Seq	total RNA	44	Homo sapiens		PA;Glioblastoma;CTL		Male;Female	7;2;35;21;3;1;58;68;28;63;13;30;64;10;11;15;5;12;6;4;17;62;14;9	Illumina NovaSeq 6000 (Homo sapiens)	['ftp://ftp.ncbi.nlm.nih.gov/geo/series/GSE163nnn/GSE163071/suppl/GSE163071_Raw_Gene_counts.txt.gz']
['GSE163108']	Transcriptomics	RNA-Seq	total RNA	6	Homo sapiens	fresh tumor sample	glioblastoma and IDH-mut glioma;glioblastoma				HiSeq X Ten (Homo sapiens)	['ftp://ftp.ncbi.nlm.nih.gov/geo/series/GSE163nnn/GSE163108/suppl/GSE163108_RAW.tar', 'ftp://ftp.ncbi.nlm.nih.gov/geo/series/GSE163nnn/GSE163108/suppl/GSE163108_metadata_10x.csv.gz', 'ftp://ftp.ncbi.nlm.nih.gov/geo/series/GSE163nnn/GSE163108/suppl/GSE163108_metadata_Smart-Seq2.csv.gz']
['GSE163120']	Transcriptomics	RNA-Seq	total RNA	14	Mus musculus;Homo sapiens	glioblastoma tissue;glioblastoma/tumor surrounding brain tissue;resected glioblastoma tissue	Grade IV glioblastoma				Illumina HiSeq 4000 (Homo sapiens);Illumina HiSeq 4000 (Mus musculus);Illumina NovaSeq 6000 (Mus musculus)	['ftp://ftp.ncbi.nlm.nih.gov/geo/series/GSE163nnn/GSE163120/suppl/GSE163120_Citeseq_Mouse.GBM.KO4_WT4.filtered.ADT.feature.bc.matrix.csv.gz', 'ftp://ftp.ncbi.nlm.nih.gov/geo/series/GSE163nnn/GSE163120/suppl/GSE163120_Citeseq_Mouse.GBM.KO4_WT4.filtered.RNA.feature.bc.matrix.csv.gz', 'ftp://ftp.ncbi.nlm.nih.gov/geo/series/GSE163nnn/GSE163120/suppl/GSE163120_Mouse.GBM.KO1_2_3.WT1_2_3.filtered.gene.b…
['GSE163185']	Epigenomics	ChIP-seq	genomic DNA	40	Homo sapiens	Paediatric glioblastoma cell | pHGG | GBM002	Cancer				Illumina NovaSeq 6000 (Homo sapiens)	['ftp://ftp.ncbi.nlm.nih.gov/geo/series/GSE163nnn/GSE163185/suppl/GSE163185_GBM002-P1C8_G34R_0_peaks.broadPeak.gz', 'ftp://ftp.ncbi.nlm.nih.gov/geo/series/GSE163nnn/GSE163185/suppl/GSE163185_GBM002-P1C8_H3K27me3_0_peaks.broadPeak.gz', 'ftp://ftp.ncbi.nlm.nih.gov/geo/series/GSE163nnn/GSE163185/suppl/GSE163185_GBM002-P1C8_H3K36me3_0_peaks.broadPeak.gz', 'ftp://ftp.ncbi.nlm.nih.gov/geo/series/GSE163…
['GSE163186']	Epigenomics	ChIP-seq	['genomic DNA', 'total RNA']	0							Illumina HiSeq 2000 (Homo sapiens);Illumina NovaSeq 6000 (Homo sapiens)	['ftp://ftp.ncbi.nlm.nih.gov/geo/series/GSE163nnn/GSE163186/suppl/GSE163186_RAW.tar']
['GSE163400']	Transcriptomics	RNA-Seq	total RNA	0							Illumina HiSeq 2500 (Homo sapiens)	['ftp://ftp.ncbi.nlm.nih.gov/geo/series/GSE163nnn/GSE163400/suppl/GSE163400_CAR_T_CRISPR_KO_TPM.csv.gz']
['GSE163401']	Transcriptomics	RNA-Seq	total RNA	0							Illumina HiSeq 2500 (Homo sapiens)	['ftp://ftp.ncbi.nlm.nih.gov/geo/series/GSE163nnn/GSE163401/suppl/GSE163401_GSC_CRISPR_KO_TPM.csv.gz']
['GSE163409']	Transcriptomics	RNA-Seq	total RNA	26	Homo sapiens	CAR T Cell;Glioblastoma stem cell | T30;Glioblastoma stem cell | T36		Control;TMEM184B Knockout;IKZF2 Knockout;EIF5A Knockout;TLE4 Knockout;Unstimulated;Stimulated			Illumina HiSeq 2500 (Homo sapiens)	['ftp://ftp.ncbi.nlm.nih.gov/geo/series/GSE163nnn/GSE163409/suppl/GSE163409_RAW.tar']
['GSE163504']	Transcriptomics	RNA-Seq	total RNA	6	Homo sapiens	brain | glioblastoma		glioblastoma cells treated with PBS for 48 h;glioblastoma cells treated with HMGB1 for 48 h			HiSeq X Ten (Homo sapiens)	['ftp://ftp.ncbi.nlm.nih.gov/geo/series/GSE163nnn/GSE163504/suppl/GSE163504_all_mirna.exp_profile.txt.gz']
['GSE163655']	Epigenomics	ATAC-seq	genomic DNA	2	Homo sapiens	glioblastoma	primary glioblastoma				Illumina NextSeq 500 (Homo sapiens)	['ftp://ftp.ncbi.nlm.nih.gov/geo/series/GSE163nnn/GSE163655/suppl/GSE163655_RAW.tar']
['GSE163656']	Epigenomics	ATAC-seq	genomic DNA	3	Homo sapiens	glioblastoma	Recurrent glioblastoma				Illumina NextSeq 500 (Homo sapiens)	['ftp://ftp.ncbi.nlm.nih.gov/geo/series/GSE163nnn/GSE163656/suppl/GSE163656_RAW.tar']
['GSE163715']	Transcriptomics	RNA-Seq	total RNA	0							Illumina HiSeq 2500 (Homo sapiens)	['ftp://ftp.ncbi.nlm.nih.gov/geo/series/GSE163nnn/GSE163715/suppl/GSE163715_RAW.tar']
['GSE163833']	Transcriptomics	RNA-Seq	total RNA	4	Homo sapiens	T cell					Illumina NovaSeq 6000 (Homo sapiens)	['ftp://ftp.ncbi.nlm.nih.gov/geo/series/GSE163nnn/GSE163833/suppl/GSE163833_after_co-culture.anno.txt.gz', 'ftp://ftp.ncbi.nlm.nih.gov/geo/series/GSE163nnn/GSE163833/suppl/GSE163833_before_co-culture.anno.txt.gz']
['GSE163853']	Epigenomics	ATAC-seq	genomic DNA	186	Homo sapiens;Mus musculus	brain | glioblastoma stem cells;brain | mouse xenograft glioblastoma stem cells;brain | mouse xenograft glioblastoma stem cell					Illumina NovaSeq 6000 (Mus musculus);Illumina NovaSeq 6000 (Homo sapiens)	['ftp://ftp.ncbi.nlm.nih.gov/geo/series/GSE163nnn/GSE163853/suppl/GSE163853_RAW.tar']
['GSE163906']	Transcriptomics	RNA-Seq	total RNA	18	Homo sapiens	Glioblastoma stem cells | Brain	Cancer (glioblastoma)	Untreated			Illumina HiSeq 2500 (Homo sapiens)	['ftp://ftp.ncbi.nlm.nih.gov/geo/series/GSE163nnn/GSE163906/suppl/GSE163906_RAW.tar']
['GSE163949']	Transcriptomics	RNA-Seq	polyA RNA	24	Homo sapiens	3821;4114;4446;5522	Glioblastoma multiforme	IFN √é¬±-2b 1000 units/ml for 24 hours;non treated		adult	Illumina NextSeq 500 (Homo sapiens)	['ftp://ftp.ncbi.nlm.nih.gov/geo/series/GSE163nnn/GSE163949/suppl/GSE163949_RAW.tar']
['GSE164104']	Transcriptomics	Other	total RNA	10	Homo sapiens	brain tumor	glioblastoma		male;female		nCounter PanCancer Immune Profiling Panel	['ftp://ftp.ncbi.nlm.nih.gov/geo/series/GSE164nnn/GSE164104/suppl/GSE164104_NS_CANCERIMMUNE_V1.1.G207.csv.gz']
['GSE164105']	Transcriptomics	RNA-Seq	total RNA	0							Illumina Genome Analyzer IIx (Homo sapiens);nCounter PanCancer Immune Profiling Panel;Illumina HiSeq 4000 (Homo sapiens)	['ftp://ftp.ncbi.nlm.nih.gov/geo/series/GSE164nnn/GSE164105/suppl/GSE164105_RAW.tar']
['GSE164352']	Epigenomics	ChIP-seq	genomic DNA	6	Homo sapiens			TMZ Day 1;TMZ Day 4;DMSO;TMZ			Illumina HiSeq 3000 (Homo sapiens)	['ftp://ftp.ncbi.nlm.nih.gov/geo/series/GSE164nnn/GSE164352/suppl/GSE164352_RAW.tar']
['GSE164717']	Transcriptomics	RNA-Seq	total RNA	22	Homo sapiens	LN229 | Glioblastoma cell line;T98G | Glioblastoma cell line		Untreated;HSP90 inhibitor			Illumina HiSeq 4000 (Homo sapiens)	['ftp://ftp.ncbi.nlm.nih.gov/geo/series/GSE164nnn/GSE164717/suppl/GSE164717_RAW.tar']
['GSE165037']	Epigenomics	ATAC-seq	['genomic DNA', 'total RNA']	12	Homo sapiens	glioblastoma;brain					Illumina HiSeq 4000 (Homo sapiens)	['ftp://ftp.ncbi.nlm.nih.gov/geo/series/GSE165nnn/GSE165037/suppl/GSE165037_RAW.tar']
['GSE165238']	Transcriptomics	RNA-Seq	total RNA	16	Homo sapiens	blood;bone marrow;glioblastoma;tumor free sample					Illumina NovaSeq 6000 (Homo sapiens)	['ftp://ftp.ncbi.nlm.nih.gov/geo/series/GSE165nnn/GSE165238/suppl/GSE165238_Igor1-2-4_filtered_feature_bc_matrix.csv.gz']
['GSE165286']	Transcriptomics	RNA-Seq	total RNA	13	Homo sapiens	Brain	Normal;GBM				Illumina HiSeq 4000 (Homo sapiens)	['ftp://ftp.ncbi.nlm.nih.gov/geo/series/GSE165nnn/GSE165286/suppl/GSE165286_FPKM_expression_Matrix.txt.gz']
['GSE165386']	Transcriptomics	RNA-Seq	total RNA	33	Mus musculus	Mouse Neural Stem Cell | Cell line					NextSeq 550 (Mus musculus)	['ftp://ftp.ncbi.nlm.nih.gov/geo/series/GSE165nnn/GSE165386/suppl/GSE165386_RNA_Mouse_fpm.txt.gz', 'ftp://ftp.ncbi.nlm.nih.gov/geo/series/GSE165nnn/GSE165386/suppl/GSE165386_RNAseq_Mouse_normalised_counts.txt.gz', 'ftp://ftp.ncbi.nlm.nih.gov/geo/series/GSE165nnn/GSE165386/suppl/GSE165386_RNAseq_Mouse_raw_counts.txt.gz']
['GSE165389']	Epigenomics	Bisulfite-seq	genomic DNA	0							NextSeq 550 (Mus musculus)	['ftp://ftp.ncbi.nlm.nih.gov/geo/series/GSE165nnn/GSE165389/suppl/GSE165389_RRBS_M_methylation.txt.gz', 'ftp://ftp.ncbi.nlm.nih.gov/geo/series/GSE165nnn/GSE165389/suppl/GSE165389_RRBS_T_methylation.txt.gz', 'ftp://ftp.ncbi.nlm.nih.gov/geo/series/GSE165nnn/GSE165389/suppl/GSE165389_RRBS_percent_methylation.txt.gz']
['GSE165390']	Genomics	Other	genomic DNA	0							HiSeq X Ten (Mus musculus)	['ftp://ftp.ncbi.nlm.nih.gov/geo/series/GSE165nnn/GSE165390/suppl/GSE165390_RAW.tar']
['GSE165391']	Epigenomics	Bisulfite-seq	['genomic DNA', 'total RNA']	30	Mus musculus	Mouse Neural Stem Cell | Cell line					HiSeq X Ten (Mus musculus);NextSeq 550 (Mus musculus)	['ftp://ftp.ncbi.nlm.nih.gov/geo/series/GSE165nnn/GSE165391/suppl/GSE165391_RAW.tar']
['GSE165595']	Transcriptomics	RNA-Seq	total RNA	82	Homo sapiens	brain	Normal | oligodendroglioma IDH mutant and 1p/19q-codeleted grade 2;Tumor | oligodendroglioma IDH mutant and 1p/19q-codeleted grade 2;Normal | oligodendroglioma IDH mutant and 1p/19q-codeleted grade 3;Tumor | oligodendroglioma IDH mutant and 1p/19q-codeleted grade 3;Normal | IDH mutant astrocytoma grade 2;Tumor | IDH mutant astrocytoma grade 2;Normal | IDH mutant astrocytoma grade 3;Tumor | IDH mu…				Illumina HiSeq 4000 (Homo sapiens)	['ftp://ftp.ncbi.nlm.nih.gov/geo/series/GSE165nnn/GSE165595/suppl/GSE165595_tpm.csv.gz']
['GSE165624']	Transcriptomics	RNA-Seq	total RNA	12	Homo sapiens	Glioblastoma | HK-374					Illumina NovaSeq 6000 (Homo sapiens)	['ftp://ftp.ncbi.nlm.nih.gov/geo/series/GSE165nnn/GSE165624/suppl/GSE165624_readcount.txt.gz']
['GSE165926']	Transcriptomics	Other	total RNA	16	Homo sapiens	brain glioma sample;brain normal sample			Female;Male	33;54;48;23;67;44;39;72;7;37;18;11;24	074301 Arraystar Human CircRNA microarray V2	['ftp://ftp.ncbi.nlm.nih.gov/geo/series/GSE165nnn/GSE165926/suppl/GSE165926_RAW.tar']
['GSE165937']	Transcriptomics	Other	total RNA	13	Homo sapiens		Normal;GBM				Nanostring human miRNA panel (NS_H_MIR_V3A)	['ftp://ftp.ncbi.nlm.nih.gov/geo/series/GSE165nnn/GSE165937/suppl/GSE165937_RAW.tar']
['GSE166111']	Transcriptomics	Other	total RNA	8	Homo sapiens	glioblastoma cell line GBM14		DMSO;ONC206;Romidepsin;ONC206+Romidepsin			[HuGene-2_0-st] Affymetrix Human Gene 2.0 ST Array [HuGene20st_Hs_ENTREZG_24.0.0]	['ftp://ftp.ncbi.nlm.nih.gov/geo/series/GSE166nnn/GSE166111/suppl/GSE166111_RAW.tar']
['GSE166351']	Transcriptomics	RNA-Seq	total RNA	6	Homo sapiens	LN-229 glioblastoma cells					Illumina NextSeq 500 (Homo sapiens)	['ftp://ftp.ncbi.nlm.nih.gov/geo/series/GSE166nnn/GSE166351/suppl/GSE166351_RAW.tar']
['GSE166418']	Transcriptomics	RNA-Seq	polyA RNA	52	Homo sapiens	CD45+Lin- FACS-sorted cells	Ctrl;IDHwt_GBM;IDHmut_GBM				Illumina HiSeq 3000 (Homo sapiens)	['ftp://ftp.ncbi.nlm.nih.gov/geo/series/GSE166nnn/GSE166418/suppl/GSE166418_RAW.tar', 'ftp://ftp.ncbi.nlm.nih.gov/geo/series/GSE166nnn/GSE166418/suppl/GSE166418_human_cells_seurat_metadata.csv.gz', 'ftp://ftp.ncbi.nlm.nih.gov/geo/series/GSE166nnn/GSE166418/suppl/GSE166418_normalized_counts_human_cells.csv.gz', 'ftp://ftp.ncbi.nlm.nih.gov/geo/series/GSE166nnn/GSE166418/suppl/GSE166418_raw_counts_h…
['GSE16666']	Transcriptomics	Other	total RNA	13	Homo sapiens	brain | glioblastoma;brain | non-neoplastic					Illumina human-6 v2.0 expression beadchip (extended)	['ftp://ftp.ncbi.nlm.nih.gov/geo/series/GSE16nnn/GSE16666/suppl/GSE16666_RAW.tar']
['GSE166696']	Transcriptomics	RNA-Seq	total RNA	8	Homo sapiens		Oligodendroglioma grade II;Gliosarcoma of giant cells grade IV;Astrocytoma grade III;Glioblastoma grade IV		Male;Female	45;14;34;65	Illumina NextSeq 500 (Homo sapiens)	['ftp://ftp.ncbi.nlm.nih.gov/geo/series/GSE166nnn/GSE166696/suppl/GSE166696_Processed.txt.gz']
['GSE166877']	Transcriptomics	RNA-Seq	total RNA	12	Homo sapiens	osteosarcoma cell line | HOS;glioblastoma cell line | DBTRG-05MG		no;treated with IFN alpha-2b at concentration of 100 units/ml for 24 hours			DNBSEQ-G400 (Homo sapiens)	['ftp://ftp.ncbi.nlm.nih.gov/geo/series/GSE166nnn/GSE166877/suppl/GSE166877_CPMs_all.tsv.gz', 'ftp://ftp.ncbi.nlm.nih.gov/geo/series/GSE166nnn/GSE166877/suppl/GSE166877_RAW.tar']
['GSE166979']	Transcriptomics	RNA-Seq	total RNA	15	Homo sapiens	Glioblastoma stem cell		untreated;DOX			Illumina NextSeq 500 (Homo sapiens)	['ftp://ftp.ncbi.nlm.nih.gov/geo/series/GSE166nnn/GSE166979/suppl/GSE166979_MED25_RNAseq_counts.txt.txt.gz']
['GSE167300']	Transcriptomics	RNA-Seq	total RNA	50	Homo sapiens	Adenocarcinoma (mammary gland), Melanoma, Hepatoblastoma (liver), Liposarcoma, Adenocarcinoma (cervix), Histiocytic lymphoma (macrophage					Illumina NovaSeq 6000 (Homo sapiens)	['ftp://ftp.ncbi.nlm.nih.gov/geo/series/GSE167nnn/GSE167300/suppl/GSE167300_LibraryPrep_metadata.csv.gz', 'ftp://ftp.ncbi.nlm.nih.gov/geo/series/GSE167nnn/GSE167300/suppl/GSE167300_LibraryPrep_raw_counts.csv.gz']
['GSE167746']	Transcriptomics	RNA-Seq	polyA RNA	28	Mus musculus	spleen | CD4+ T regulatory cells;tumor biopsy | CD4+ T regulatory cells		control;aGITR+aPD1 treated			Illumina NextSeq 500 (Mus musculus)	['ftp://ftp.ncbi.nlm.nih.gov/geo/series/GSE167nnn/GSE167746/suppl/GSE167746_metadata.txt.gz', 'ftp://ftp.ncbi.nlm.nih.gov/geo/series/GSE167nnn/GSE167746/suppl/GSE167746_tpm_matrix_correct.txt.gz']
['GSE168004']	Transcriptomics	RNA-Seq	polyA RNA	500	Mus musculus;Homo sapiens	MGG23;MGG18;MGG75;MGH143;MGG23_MGG75_OSM					Illumina NextSeq 500 (Homo sapiens);Illumina NextSeq 500 (Mus musculus)	['ftp://ftp.ncbi.nlm.nih.gov/geo/series/GSE168nnn/GSE168004/suppl/GSE168004_OSM_celllines_tpm.csv.gz', 'ftp://ftp.ncbi.nlm.nih.gov/geo/series/GSE168nnn/GSE168004/suppl/GSE168004_OSM_mouse_tpm.csv.gz', 'ftp://ftp.ncbi.nlm.nih.gov/geo/series/GSE168nnn/GSE168004/suppl/GSE168004_mgg18_tpm.csv.gz', 'ftp://ftp.ncbi.nlm.nih.gov/geo/series/GSE168nnn/GSE168004/suppl/GSE168004_mgg23_tpm.csv.gz', 'ftp://ftp…
['GSE168037']	Transcriptomics	RNA-Seq	total RNA	0							Illumina NovaSeq 6000 (Mus musculus)	['ftp://ftp.ncbi.nlm.nih.gov/geo/series/GSE168nnn/GSE168037/suppl/GSE168037_RAW.tar']
['GSE168038']	Transcriptomics	RNA-Seq	total RNA	4	Mus musculus	GBMs					Illumina NovaSeq 6000 (Mus musculus)	['ftp://ftp.ncbi.nlm.nih.gov/geo/series/GSE168nnn/GSE168038/suppl/GSE168038_RAW.tar', 'ftp://ftp.ncbi.nlm.nih.gov/geo/series/GSE168nnn/GSE168038/suppl/GSE168038_cells_clusters_identity.txt.gz']
['GSE168039']	Transcriptomics	RNA-Seq	total RNA	4	Mus musculus						Illumina NextSeq 500 (Mus musculus)	['ftp://ftp.ncbi.nlm.nih.gov/geo/series/GSE168nnn/GSE168039/suppl/GSE168039_RAW.tar']
['GSE168040']	Transcriptomics	RNA-Seq	total RNA	18	Mus musculus	GBM					Illumina NextSeq 500 (Mus musculus);Illumina NovaSeq 6000 (Mus musculus)	['ftp://ftp.ncbi.nlm.nih.gov/geo/series/GSE168nnn/GSE168040/suppl/GSE168040_RAW.tar']
['GSE16805']	Transcriptomics	Other	total RNA	6	Homo sapiens	glioblastoma | tumor-initiating cells					[HuGene-1_0-st] Affymetrix Human Gene 1.0 ST Array [transcript (gene) version]	['ftp://ftp.ncbi.nlm.nih.gov/geo/series/GSE16nnn/GSE16805/suppl/GSE16805_RAW.tar']
['GSE168115']	Transcriptomics	RNA-Seq	total RNA	2	Mus musculus	brain | CD45+		Untreated;mIL13BBz-CAR-T Treated			Illumina NovaSeq 6000 (Mus musculus)	['ftp://ftp.ncbi.nlm.nih.gov/geo/series/GSE168nnn/GSE168115/suppl/GSE168115_RAW.tar']
['GSE169286']	Transcriptomics	RNA-Seq	total RNA	13	Mus musculus	glioblastoma;brain					Illumina HiSeq 2500 (Mus musculus);Illumina NovaSeq 6000 (Mus musculus)	['ftp://ftp.ncbi.nlm.nih.gov/geo/series/GSE169nnn/GSE169286/suppl/GSE169286_RAW.tar', 'ftp://ftp.ncbi.nlm.nih.gov/geo/series/GSE169nnn/GSE169286/suppl/GSE169286_normalized_counts.tsv.gz']
['GSE169418']	Transcriptomics	RNA-Seq	total RNA	20	Homo sapiens						Illumina NextSeq 500 (Homo sapiens)	[]
['GSE170052']	Epigenomics	ChIP-seq	genomic DNA	1	Homo sapiens				female	36 year	Illumina NextSeq 500 (Homo sapiens)	['ftp://ftp.ncbi.nlm.nih.gov/geo/series/GSE170nnn/GSE170052/suppl/GSE170052_RAW.tar']
['GSE170335']	Epigenomics	ChIP-seq	genomic DNA	4	Homo sapiens	neural crest cell			female	5 day	Illumina NextSeq 500 (Homo sapiens)	['ftp://ftp.ncbi.nlm.nih.gov/geo/series/GSE170nnn/GSE170335/suppl/GSE170335_RAW.tar']
['GSE17047']	Genomics	Other	['genomic DNA', 'total RNA']	61	Homo sapiens	colorectal cancer;tumor;blood | Blood of 18 healthy persons	colorectal cancer stage 1;healthy;colorectal cancer stage I;colorectal cancer stage II		female		Agilent-012391 Whole Human Genome Oligo Microarray G4112A (Probe Name version);Agilent-019015 HD CGH Microarray (2X105K) Oxford design AMADID#019015 (Feature number version);Agilent-014950 Human Genome CGH Microarray 4x44K (Probe Name version);Nimblegen Human 12x135K array [090527_HG18_WG_CGH_v3.1_HX12]	['ftp://ftp.ncbi.nlm.nih.gov/geo/series/GSE17nnn/GSE17047/suppl/GSE17047_RAW.tar']
['GSE171163']	Transcriptomics	RNA-Seq	total RNA	28	Homo sapiens	Patient-derived glioma stem cells		0Gy, cultured for 0days;5Gy, cultured for 0days;5Gy, cultured for 3days;5Gy, cultured for 14days;control			Illumina NovaSeq 6000 (Homo sapiens)	['ftp://ftp.ncbi.nlm.nih.gov/geo/series/GSE171nnn/GSE171163/suppl/GSE171163_Exp1_Raw_counts.csv.gz', 'ftp://ftp.ncbi.nlm.nih.gov/geo/series/GSE171nnn/GSE171163/suppl/GSE171163_Exp2_Raw_counts.csv.gz']
['GSE171227']	Transcriptomics	RNA-Seq	total RNA	0							BGISEQ-500 (Homo sapiens);Illumina NovaSeq 6000 (Homo sapiens)	['ftp://ftp.ncbi.nlm.nih.gov/geo/series/GSE171nnn/GSE171227/suppl/GSE171227_ALKBH5-RNA-seq-FPKM.xls.gz', 'ftp://ftp.ncbi.nlm.nih.gov/geo/series/GSE171nnn/GSE171227/suppl/GSE171227_RAW.tar']
['GSE171287']	Transcriptomics	RNA-Seq	total RNA	2	Homo sapiens	Human brain vascular fibroblast primary cells | Brain		None			Illumina NovaSeq 6000 (Homo sapiens)	['ftp://ftp.ncbi.nlm.nih.gov/geo/series/GSE171nnn/GSE171287/suppl/GSE171287_Ctrl_GMcells.loom.gz', 'ftp://ftp.ncbi.nlm.nih.gov/geo/series/GSE171nnn/GSE171287/suppl/GSE171287_Ctrl_GMcells.tab.gz']
['GSE171497']	Epigenomics	RNA immunoprecipitation	total RNA	0							Illumina NovaSeq 6000 (Homo sapiens)	['ftp://ftp.ncbi.nlm.nih.gov/geo/series/GSE171nnn/GSE171497/suppl/GSE171497_RAW.tar']
['GSE171500']	Epigenomics	RNA immunoprecipitation	total RNA	9	Homo sapiens	U87 | glioblastoma cell line		normoxia;hypoxia;Normoxia;Hypoxia			BGISEQ-500 (Homo sapiens);Illumina NovaSeq 6000 (Homo sapiens)	['ftp://ftp.ncbi.nlm.nih.gov/geo/series/GSE171nnn/GSE171500/suppl/GSE171500_RAW.tar']
['GSE171758']	Genomics	Other	genomic DNA	60	Homo sapiens;Mus musculus	B cell;colon;brain;kidney;liver		FFPE;Frozen			Illumina MiniSeq (Mus musculus);Illumina NovaSeq 6000 (Mus musculus);Illumina NovaSeq 6000 (Homo sapiens)	['ftp://ftp.ncbi.nlm.nih.gov/geo/series/GSE171nnn/GSE171758/suppl/GSE171758_RAW.tar']
['GSE171872']	Transcriptomics	RNA-Seq	total RNA	2	Mus musculus	Brain | Glioma infiltrated leukocyte | CD45.2+ immune cell		Diphthelia toxin			HiSeq X Ten (Mus musculus)	['ftp://ftp.ncbi.nlm.nih.gov/geo/series/GSE171nnn/GSE171872/suppl/GSE171872_RAW.tar']
['GSE17227']	Transcriptomics	Other	total RNA	20	Homo sapiens	GBM Spheroid culture					Illumina human-6 v2.0 expression beadchip (extended);Illumina Human v1 MicroRNA expression beadchip	['ftp://ftp.ncbi.nlm.nih.gov/geo/series/GSE17nnn/GSE17227/suppl/GSE17227_4139683022.sdf.gz', 'ftp://ftp.ncbi.nlm.nih.gov/geo/series/GSE17nnn/GSE17227/suppl/GSE17227_4139683022_fiducial_1_Red_center.tif.gz', 'ftp://ftp.ncbi.nlm.nih.gov/geo/series/GSE17nnn/GSE17227/suppl/GSE17227_4139683022_fiducial_2_Red_center.tif.gz', 'ftp://ftp.ncbi.nlm.nih.gov/geo/series/GSE17nnn/GSE17227/suppl/GSE17227_413968…
['GSE172550']	Epigenomics	DNase-Hypersensitivity	genomic DNA	1	Homo sapiens			treatment_term_id: CHEBI:41774 | chemical	female	36 year	Illumina HiSeq 2000 (Homo sapiens)	['ftp://ftp.ncbi.nlm.nih.gov/geo/series/GSE172nnn/GSE172550/suppl/GSE172550_RAW.tar']
['GSE172649']	Epigenomics	DNase-Hypersensitivity	genomic DNA	1	Homo sapiens				female	36 year	Illumina HiSeq 2000 (Homo sapiens)	['ftp://ftp.ncbi.nlm.nih.gov/geo/series/GSE172nnn/GSE172649/suppl/GSE172649_RAW.tar']
['GSE172742']	Epigenomics	DNase-Hypersensitivity	genomic DNA	1	Homo sapiens	neural crest cell			female	5 day	Illumina HiSeq 4000 (Homo sapiens)	['ftp://ftp.ncbi.nlm.nih.gov/geo/series/GSE172nnn/GSE172742/suppl/GSE172742_RAW.tar']
['GSE172916']	Epigenomics	DNase-Hypersensitivity	genomic DNA	1	Homo sapiens			treatment_term_id: CHEBI:41774 | chemical	female	36 year	Illumina HiSeq 2000 (Homo sapiens)	['ftp://ftp.ncbi.nlm.nih.gov/geo/series/GSE172nnn/GSE172916/suppl/GSE172916_RAW.tar']
['GSE173146']	Transcriptomics	RNA-Seq	polyA RNA	4	Homo sapiens			UM002 (5mg/kg/d for 15 days) (IP);DMSO (IP)			Illumina NovaSeq 6000 (Homo sapiens)	['ftp://ftp.ncbi.nlm.nih.gov/geo/series/GSE173nnn/GSE173146/suppl/GSE173146_NormalizedUMI_Matrix.tsv.gz']
['GSE173278']	Transcriptomics	RNA-Seq	polyA RNA	0							Illumina HiSeq 2500 (Homo sapiens)	['ftp://ftp.ncbi.nlm.nih.gov/geo/series/GSE173nnn/GSE173278/suppl/GSE173278_scRNAseq_all_cells_barcodes.tsv.gz', 'ftp://ftp.ncbi.nlm.nih.gov/geo/series/GSE173nnn/GSE173278/suppl/GSE173278_scRNAseq_all_cells_counts_matrix.mtx.gz', 'ftp://ftp.ncbi.nlm.nih.gov/geo/series/GSE173nnn/GSE173278/suppl/GSE173278_scRNAseq_all_cells_genes.tsv.gz', 'ftp://ftp.ncbi.nlm.nih.gov/geo/series/GSE173nnn/GSE173278/s…
['GSE173279']	Genomics	Other	genomic DNA	0							Illumina HiSeq 2500 (Homo sapiens)	['ftp://ftp.ncbi.nlm.nih.gov/geo/series/GSE173nnn/GSE173279/suppl/GSE173279_scWGS_JK136_coarse_cn.tsv.gz', 'ftp://ftp.ncbi.nlm.nih.gov/geo/series/GSE173nnn/GSE173279/suppl/GSE173279_scWGS_JK136_metadata.csv.gz', 'ftp://ftp.ncbi.nlm.nih.gov/geo/series/GSE173nnn/GSE173279/suppl/GSE173279_scWGS_JK142_coarse_cn.tsv.gz', 'ftp://ftp.ncbi.nlm.nih.gov/geo/series/GSE173nnn/GSE173279/suppl/GSE173279_scWGS_…
['GSE173280']	Genomics	RNA-Seq	['genomic DNA', 'polyA RNA']	126	Homo sapiens	tissue;organoid;neurosphere line					Illumina HiSeq 2500 (Homo sapiens)	[]
['GSE173645']	Transcriptomics	RNA-Seq	polyA RNA	9	Mus musculus		Glioblastoma	Control;IFN-a gene therapy treated;IFN-a-DHFR gene therapy treated			Illumina NovaSeq 6000 (Mus musculus)	['ftp://ftp.ncbi.nlm.nih.gov/geo/series/GSE173nnn/GSE173645/suppl/GSE173645_RAW.tar']
['GSE173784']	Transcriptomics	RNA-Seq	total RNA	6	Homo sapiens		GBM				Illumina HiSeq 4000 (Homo sapiens)	['ftp://ftp.ncbi.nlm.nih.gov/geo/series/GSE173nnn/GSE173784/suppl/GSE173784_Raw_gene_counts_matrix.txt.gz']
['GSE173801']	Transcriptomics	RNA-Seq	polyA RNA	6	Homo sapiens	LN229 | proliferating human glioblastoma cell line					Illumina HiSeq 4000 (Homo sapiens)	['ftp://ftp.ncbi.nlm.nih.gov/geo/series/GSE173nnn/GSE173801/suppl/GSE173801_S17351_alldata.tsv.gz']
['GSE17381']	Genomics	Other	genomic DNA	24	Homo sapiens		glioblastoma;high grade glioneuronal tumor;anaplastic oligodendroglioma;oligodendroglioma;anaplastic astrocytoma				Agilent-014693 Human Genome CGH Microarray 244A (Feature number version)	['ftp://ftp.ncbi.nlm.nih.gov/geo/series/GSE17nnn/GSE17381/suppl/GSE17381_RAW.tar']
['GSE174177']	Transcriptomics	RNA-Seq	total RNA	7	Mus musculus	Glioblatoma QPP7 associated macrophages					Illumina NextSeq 500 (Mus musculus)	['ftp://ftp.ncbi.nlm.nih.gov/geo/series/GSE174nnn/GSE174177/suppl/GSE174177_RAW.tar']
['GSE174295']	Transcriptomics	RNA-Seq	total RNA	8	Homo sapiens	U87MG		None;enzalutamide for 4hr;enzalutamide for 24hr;enzalutamide 48hr			Illumina HiSeq 2500 (Homo sapiens)	['ftp://ftp.ncbi.nlm.nih.gov/geo/series/GSE174nnn/GSE174295/suppl/GSE174295_RAW.tar']
['GSE174308']	Epigenomics	ChIP-seq	['genomic DNA', 'polyA RNA']	26	Homo sapiens	U87 human glioma cell line | brain | U87 MG;U87 human glioma cell line | brain | IDH1 mutant-U-87 isogenic cell line					Illumina HiSeq 1500 (Homo sapiens)	['ftp://ftp.ncbi.nlm.nih.gov/geo/series/GSE174nnn/GSE174308/suppl/GSE174308_RAW.tar']
['GSE174470']	Transcriptomics	RNA-Seq	polyA RNA	500	Mus musculus	Glioblastoma		EGFR;PDGFR;NF1-PTEN			Illumina HiSeq 2500 (Mus musculus)	['ftp://ftp.ncbi.nlm.nih.gov/geo/series/GSE174nnn/GSE174470/suppl/GSE174470_P2774.tsv.gz', 'ftp://ftp.ncbi.nlm.nih.gov/geo/series/GSE174nnn/GSE174470/suppl/GSE174470_P2775.tsv.gz', 'ftp://ftp.ncbi.nlm.nih.gov/geo/series/GSE174nnn/GSE174470/suppl/GSE174470_P2776.tsv.gz', 'ftp://ftp.ncbi.nlm.nih.gov/geo/series/GSE174nnn/GSE174470/suppl/GSE174470_P2802.tsv.gz', 'ftp://ftp.ncbi.nlm.nih.gov/geo/series…
['GSE174554']	Epigenomics	ATAC-seq	['genomic DNA', 'protein', 'total RNA']	113	Homo sapiens;Mus musculus	Brain	GBM;Brain tumor		Male;Female;None;female;male	55;50;52;59;37;58;46;49;71;61;57;43;83;29;25;56;44;62;36;60;33;64;35;47;53;67;66;54;72;40;45;30;24;73;69;65;51;39	NextSeq 550 (Homo sapiens);Illumina NovaSeq 6000 (Mus musculus);Illumina NovaSeq 6000 (Homo sapiens)	['ftp://ftp.ncbi.nlm.nih.gov/geo/series/GSE174nnn/GSE174554/suppl/GSE174554_RAW.tar', 'ftp://ftp.ncbi.nlm.nih.gov/geo/series/GSE174nnn/GSE174554/suppl/GSE174554_Spatial_proteomics_matrix.txt.gz', 'ftp://ftp.ncbi.nlm.nih.gov/geo/series/GSE174nnn/GSE174554/suppl/GSE174554_Spatial_transcriptomic_matrix.txt.gz', 'ftp://ftp.ncbi.nlm.nih.gov/geo/series/GSE174nnn/GSE174554/suppl/GSE174554_Tumor_normal_m…
['GSE174617']	Transcriptomics	RNA-Seq	total RNA	6	Homo sapiens	U87		DMSO;IFN√é¬≥;JQ1;EGFR-CAR-T;JQ1_EGFR-CAR-T			HiSeq X Ten (Homo sapiens)	['ftp://ftp.ncbi.nlm.nih.gov/geo/series/GSE174nnn/GSE174617/suppl/GSE174617_RAW.tar']
['GSE174634']	Transcriptomics	Other	total RNA	6	Homo sapiens			DMSO;Chb-M' (1uM)			[HG-U133_Plus_2] Affymetrix Human Genome U133 Plus 2.0 Array	['ftp://ftp.ncbi.nlm.nih.gov/geo/series/GSE174nnn/GSE174634/suppl/GSE174634_RAW.tar']
['GSE174949']	Epigenomics	RNA-Seq	total RNA	2	Homo sapiens	neural crest cell			female	5 day	Sequel II (Homo sapiens)	['ftp://ftp.ncbi.nlm.nih.gov/geo/series/GSE174nnn/GSE174949/suppl/GSE174949_RAW.tar']
['GSE175095']	Epigenomics	ChIP-seq	genomic DNA	4	Homo sapiens	neural crest cell			female	5 day	Illumina NextSeq 500 (Homo sapiens)	['ftp://ftp.ncbi.nlm.nih.gov/geo/series/GSE175nnn/GSE175095/suppl/GSE175095_ENCFF083GCU_IDR_thresholded_peaks_GRCh38.bed.gz', 'ftp://ftp.ncbi.nlm.nih.gov/geo/series/GSE175nnn/GSE175095/suppl/GSE175095_ENCFF113SCL_conservative_IDR_thresholded_peaks_GRCh38.bed.gz', 'ftp://ftp.ncbi.nlm.nih.gov/geo/series/GSE175nnn/GSE175095/suppl/GSE175095_ENCFF126OGT_IDR_thresholded_peaks_GRCh38.bed.gz', 'ftp://ftp…
['GSE175114']	Epigenomics	RNA-Seq	total RNA	2	Homo sapiens	neural crest cell			female	5 day	Illumina HiSeq 2500 (Homo sapiens)	['ftp://ftp.ncbi.nlm.nih.gov/geo/series/GSE175nnn/GSE175114/suppl/GSE175114_RAW.tar']
['GSE175700']	Transcriptomics	Other	total RNA	36	Homo sapiens	brain			male		[Clariom_D_Human] Affymetrix Human Clariom D Assay [transcript (gene) version]	['ftp://ftp.ncbi.nlm.nih.gov/geo/series/GSE175nnn/GSE175700/suppl/GSE175700_RAW.tar']
['GSE175851']	Transcriptomics	RNA-Seq	total RNA	3	Mus musculus	multiplexed sample (mixture of CD45- and CD45+)					Illumina NextSeq 500 (Mus musculus)	['ftp://ftp.ncbi.nlm.nih.gov/geo/series/GSE175nnn/GSE175851/suppl/GSE175851_count_table.csv.gz', 'ftp://ftp.ncbi.nlm.nih.gov/geo/series/GSE175nnn/GSE175851/suppl/GSE175851_sample_metadata.txt.gz']
['GSE175862']	Genomics	Other	genomic DNA	0							Illumina HiSeq 4000 (Homo sapiens)	['ftp://ftp.ncbi.nlm.nih.gov/geo/series/GSE175nnn/GSE175862/suppl/GSE175862_Bernareggi_et_al.__CRISPR_Screen_Hits_and_scores.csv.gz']
['GSE175863']	Transcriptomics	RNA-Seq	total RNA	0							Illumina HiSeq 4000 (Homo sapiens)	[]
['GSE175864']	Genomics	RNA-Seq	['genomic DNA', 'total RNA']	20	Homo sapiens	glioblastoma stem cell line D456;glioblastoma stem cell line CW468;glioblastoma stem cell line 387;glioblastoma stem cell line 1517		ShNT-1;ShNT-2;Sh-CHMP2A_1;SgNT-1;SgNT-2;SgCHMP2A_3			Illumina HiSeq 4000 (Homo sapiens)	[]
['GSE176187']	Transcriptomics	Other	total RNA	4	Homo sapiens	A172 glioblastoma cell line		control siRNA;MED12-specific siRNA			[Clariom_S_Human] Affymetrix Clariom S Assay, Human (Includes Pico Assay)	['ftp://ftp.ncbi.nlm.nih.gov/geo/series/GSE176nnn/GSE176187/suppl/GSE176187_RAW.tar']
['GSE176539']	Transcriptomics	RNA-Seq	total RNA	8	Homo sapiens	Glioblastoma patient derived cancer stem cell		DMSO;HLM006474;S3I-201;HLM006474 and S3I-201			HiSeq X Ten (Homo sapiens)	['ftp://ftp.ncbi.nlm.nih.gov/geo/series/GSE176nnn/GSE176539/suppl/GSE176539_GSC_TS-543_DMSO_HLM006474_S3I-201_combin_TPM.txt.gz']
['GSE176578']	Transcriptomics	Other	total RNA	6	Homo sapiens	U87 | Glioblastoma					[HuGene-2_0-st] Affymetrix Human Gene 2.0 ST Array [transcript (gene) version]	['ftp://ftp.ncbi.nlm.nih.gov/geo/series/GSE176nnn/GSE176578/suppl/GSE176578_RAW.tar']
['GSE176634']	Transcriptomics	RNA-Seq	total RNA	2	Homo sapiens	neural crest cell			female	5 day	Illumina NextSeq 500 (Homo sapiens)	['ftp://ftp.ncbi.nlm.nih.gov/geo/series/GSE176nnn/GSE176634/suppl/GSE176634_RAW.tar']
['GSE176731']	Epigenomics	ChIP-seq	genomic DNA	2	Homo sapiens	neural crest cell			female	5 day	Illumina NextSeq 500 (Homo sapiens)	['ftp://ftp.ncbi.nlm.nih.gov/geo/series/GSE176nnn/GSE176731/suppl/GSE176731_ENCFF973GJV_pseudoreplicated_peaks_GRCh38.bed.gz', 'ftp://ftp.ncbi.nlm.nih.gov/geo/series/GSE176nnn/GSE176731/suppl/GSE176731_RAW.tar']
['GSE176965']	Epigenomics	ChIP-seq	genomic DNA	4	Homo sapiens	neural crest cell			female	5 day	Illumina NextSeq 500 (Homo sapiens)	['ftp://ftp.ncbi.nlm.nih.gov/geo/series/GSE176nnn/GSE176965/suppl/GSE176965_ENCFF184BNO_pseudoreplicated_peaks_GRCh38.bed.gz', 'ftp://ftp.ncbi.nlm.nih.gov/geo/series/GSE176nnn/GSE176965/suppl/GSE176965_ENCFF342UGQ_pseudoreplicated_peaks_GRCh38.bed.gz', 'ftp://ftp.ncbi.nlm.nih.gov/geo/series/GSE176nnn/GSE176965/suppl/GSE176965_ENCFF475IDB_replicated_peaks_GRCh38.bed.gz', 'ftp://ftp.ncbi.nlm.nih.go…
['GSE177079']	Epigenomics	ChIA-PET	genomic DNA	2	Homo sapiens				female	36 year	Illumina HiSeq 4000 (Homo sapiens)	['ftp://ftp.ncbi.nlm.nih.gov/geo/series/GSE177nnn/GSE177079/suppl/GSE177079_RAW.tar']
['GSE177444']	Epigenomics	ChIA-PET	genomic DNA	2	Homo sapiens				female	36 year	Illumina HiSeq 4000 (Homo sapiens)	['ftp://ftp.ncbi.nlm.nih.gov/geo/series/GSE177nnn/GSE177444/suppl/GSE177444_RAW.tar']
['GSE177489']	Epigenomics	ChIP-seq	genomic DNA	4	Homo sapiens	neural crest cell			female	5 day	Illumina NextSeq 500 (Homo sapiens)	['ftp://ftp.ncbi.nlm.nih.gov/geo/series/GSE177nnn/GSE177489/suppl/GSE177489_ENCFF377UYQ_pseudoreplicated_peaks_GRCh38.bed.gz', 'ftp://ftp.ncbi.nlm.nih.gov/geo/series/GSE177nnn/GSE177489/suppl/GSE177489_ENCFF483YBX_pseudoreplicated_peaks_GRCh38.bed.gz', 'ftp://ftp.ncbi.nlm.nih.gov/geo/series/GSE177nnn/GSE177489/suppl/GSE177489_ENCFF614NWH_pseudoreplicated_peaks_GRCh38.bed.gz', 'ftp://ftp.ncbi.nlm.…
['GSE177517']	Epigenomics	ChIP-seq	genomic DNA	2	Homo sapiens	neural crest cell			female	5 day	Illumina NextSeq 500 (Homo sapiens)	['ftp://ftp.ncbi.nlm.nih.gov/geo/series/GSE177nnn/GSE177517/suppl/GSE177517_RAW.tar']
['GSE177549']	Transcriptomics	Other	total RNA	84	Homo sapiens	primary GBM;recurrent GBM					NanoString nCounter Human gene expression custom codeset	['ftp://ftp.ncbi.nlm.nih.gov/geo/series/GSE177nnn/GSE177549/suppl/GSE177549_Singh_GBM_84_raw.csv.gz']
['GSE178113']	Transcriptomics	RNA-Seq	total RNA	6	Mus musculus	GBM neurosphere cell line					Illumina NextSeq 500 (Mus musculus)	['ftp://ftp.ncbi.nlm.nih.gov/geo/series/GSE178nnn/GSE178113/suppl/GSE178113_log2RPKM.csv.gz']
['GSE178114']	Transcriptomics	RNA-Seq	total RNA	2	Homo sapiens	U251					Illumina NovaSeq 6000 (Homo sapiens)	['ftp://ftp.ncbi.nlm.nih.gov/geo/series/GSE178nnn/GSE178114/suppl/GSE178114_RAW.tar']
['GSE178147']	Transcriptomics	Other	total RNA	9	Homo sapiens	Tumor		sham;Erlotinib;MLN0128;Erlotinib+MLN0128			Phalanx Human OneArray Ver. 7 Release 1	['ftp://ftp.ncbi.nlm.nih.gov/geo/series/GSE178nnn/GSE178147/suppl/GSE178147_1H318030902_Processed_Data_Soroceanu.xls.gz', 'ftp://ftp.ncbi.nlm.nih.gov/geo/series/GSE178nnn/GSE178147/suppl/GSE178147_RAW.tar']
['GSE178236']	Transcriptomics	Other	total RNA	113	Homo sapiens	neurosphere		Treatment naive	male;female	57;66;17;76;73;63;67;72;49;54;62;53;27;52;48;74;55;50;65;70;61;71;47;64;68;60;45;37;58;75;69;41;36;59;39;43;46;7;44	Illumina HumanHT-12 V4.0 expression beadchip	['ftp://ftp.ncbi.nlm.nih.gov/geo/series/GSE178nnn/GSE178236/suppl/GSE178236_RAW.tar']
['GSE178260']	Transcriptomics	RNA-Seq	total RNA	6	Homo sapiens	Mesenchymal GSC		short-hairpin RNA - Control;short-hairpin RNA - integrin alpha 6			Illumina NovaSeq 6000 (Homo sapiens)	['ftp://ftp.ncbi.nlm.nih.gov/geo/series/GSE178nnn/GSE178260/suppl/GSE178260_PG90_tablecounts.csv.gz']
['GSE178337']	Transcriptomics	RNA-Seq	total RNA	6	Homo sapiens	GSC20 | glioblastoma stem cells		CCL21;IgGisotype			Illumina HiSeq 4000 (Homo sapiens)	['ftp://ftp.ncbi.nlm.nih.gov/geo/series/GSE178nnn/GSE178337/suppl/GSE178337_CCL21_TPM.txt.gz', 'ftp://ftp.ncbi.nlm.nih.gov/geo/series/GSE178nnn/GSE178337/suppl/GSE178337_CCL21_count.txt.gz']
['GSE178371']	Transcriptomics	RNA-Seq	total RNA	9	Mus musculus	Glioblastoma Tumor;GL261 glioblastoma and murine primary astrocytes, microglia, pericytes and endothelial cells					Illumina NextSeq 500 (Mus musculus)	['ftp://ftp.ncbi.nlm.nih.gov/geo/series/GSE178nnn/GSE178371/suppl/GSE178371_gene_norm_matrix.txt.gz']
['GSE178458']	Transcriptomics	RNA-Seq	polyA RNA	4	Homo sapiens	lung carcinoma | A549;glioblastoma astrocytoma | U251		non treated;doxycycline 100 ng/ml, 24 h			Ion Torrent Proton (Homo sapiens)	[]
['GSE178471']	Epigenomics	ChIP-seq	['genomic DNA', 'total RNA']	87	Homo sapiens	Patient derived glioblastoma stem cell line GSC316;Glioblastoma cell line U87;Microglia cell line C13NJ		DMSO-treated;JQ1-treated for 24h;Untreated			Illumina HiSeq 2500 (Homo sapiens)	['ftp://ftp.ncbi.nlm.nih.gov/geo/series/GSE178nnn/GSE178471/suppl/GSE178471_CAT.lv3_robust.count.gene.tsv.gz', 'ftp://ftp.ncbi.nlm.nih.gov/geo/series/GSE178nnn/GSE178471/suppl/GSE178471_RAW.tar', 'ftp://ftp.ncbi.nlm.nih.gov/geo/series/GSE178nnn/GSE178471/suppl/GSE178471_gene.info.tsv.gz']
['GSE178621']	Transcriptomics	RNA-Seq	total RNA	0							Illumina NovaSeq 6000 (Homo sapiens)	['ftp://ftp.ncbi.nlm.nih.gov/geo/series/GSE178nnn/GSE178621/suppl/GSE178621_normalised_abundances.csv.gz', 'ftp://ftp.ncbi.nlm.nih.gov/geo/series/GSE178nnn/GSE178621/suppl/GSE178621_raw_abundances.csv.gz']
['GSE178623']	Transcriptomics	RNA-Seq	total RNA	62	Homo sapiens	Type_Embryo;Type_GBM_HR;Type_GBM;Type_GBM_MR					Illumina NovaSeq 6000 (Homo sapiens)	[]
['GSE179004']	Transcriptomics	Other	total RNA	6	Homo sapiens	glioblastoma					[Clariom_D_Human] Affymetrix Human Clariom D Assay [transcript (gene) version]	['ftp://ftp.ncbi.nlm.nih.gov/geo/series/GSE179nnn/GSE179004/suppl/GSE179004_RAW.tar']
['GSE179077']	Transcriptomics	RNA-Seq	total RNA	1	Mus musculus	brain carrying intracranial GBM transplants	Hypoxia				Illumina HiSeq 2500 (Mus musculus)	['ftp://ftp.ncbi.nlm.nih.gov/geo/series/GSE179nnn/GSE179077/suppl/GSE179077_RAW.tar']
['GSE179087']	Transcriptomics	RNA-Seq	total RNA	12	Homo sapiens	U251P;U251T		Carmofur;DMSO			Illumina NextSeq 500 (Homo sapiens)	['ftp://ftp.ncbi.nlm.nih.gov/geo/series/GSE179nnn/GSE179087/suppl/GSE179087_3RNAseq_combined_May2021_U251_Only.csv.gz']
['GSE179110']	Epigenomics	ChIP-seq	genomic DNA	2	Homo sapiens	patient-derived glioblastoma stem cells					Illumina HiSeq 4000 (Homo sapiens)	['ftp://ftp.ncbi.nlm.nih.gov/geo/series/GSE179nnn/GSE179110/suppl/GSE179110_RAW.tar']
['GSE179115']	Transcriptomics	RNA-Seq	total RNA	2		Mixture of U87 and 67NR;Mixture of GSC20 and 4T1					Illumina NextSeq 500 (Homo sapiens; Mus musculus)	['ftp://ftp.ncbi.nlm.nih.gov/geo/series/GSE179nnn/GSE179115/suppl/GSE179115_RAW.tar']
['GSE179147']	Genomics	Other	genomic DNA	1	Homo sapiens	glioblastoma cell line U87					Illumina HiSeq 2500 (Homo sapiens)	['ftp://ftp.ncbi.nlm.nih.gov/geo/series/GSE179nnn/GSE179147/suppl/GSE179147_RAW.tar']
['GSE179356']	Transcriptomics	RNA-Seq	total RNA	15	Homo sapiens	Glioblastoma stem cells			M;F		Illumina NovaSeq 6000 (Homo sapiens)	['ftp://ftp.ncbi.nlm.nih.gov/geo/series/GSE179nnn/GSE179356/suppl/GSE179356_hGBM-ACC_RNASEQ_Log2CPM_expressionData.csv.gz']
['GSE179439']	Transcriptomics	RNA-Seq	polyA RNA	4	Homo sapiens	U3047MG | glioblastoma patient-derived GSC line					Illumina HiSeq 4000 (Homo sapiens)	['ftp://ftp.ncbi.nlm.nih.gov/geo/series/GSE179nnn/GSE179439/suppl/GSE179439_47NP-GBM_47NEK2kd.csv.gz', 'ftp://ftp.ncbi.nlm.nih.gov/geo/series/GSE179nnn/GSE179439/suppl/GSE179439_U3047MG_glioblastoma_featurecounts.txt.gz']
['GSE179649']	Transcriptomics	RNA-Seq	total RNA	97	Homo sapiens	glioblastoma		temozolomide + x-irradiation for 72 h;untreated			Illumina HiSeq 2500 (Homo sapiens)	['ftp://ftp.ncbi.nlm.nih.gov/geo/series/GSE179nnn/GSE179649/suppl/GSE179649_Neuro_Organo_kallisto_estimated_gene_counts.csv.gz', 'ftp://ftp.ncbi.nlm.nih.gov/geo/series/GSE179nnn/GSE179649/suppl/GSE179649_Neuro_Organo_kallisto_gene_tpm.csv.gz']
['GSE179667']	Transcriptomics	RNA-Seq	total RNA	6	Homo sapiens	glioblastoma cancer cell line | U87MG		DMSO;NVP-BEZ235			Illumina NovaSeq 6000 (Homo sapiens)	['ftp://ftp.ncbi.nlm.nih.gov/geo/series/GSE179nnn/GSE179667/suppl/GSE179667_RAW.tar', 'ftp://ftp.ncbi.nlm.nih.gov/geo/series/GSE179nnn/GSE179667/suppl/GSE179667_matrix_read_counts.txt.gz']
['GSE179882']	Transcriptomics	RNA-Seq	polyA RNA	30	Homo sapiens	Brain tumor | BT145;Brain tumor | BT187;Human fibroblast-derived induced pluripotent stem cells | CS14iCTR-nxx;Brain tumor | GB3;Primary human astrocytes | NHA	GBM;None	shHDAC1;shNonTargeting			Illumina HiSeq 2500 (Homo sapiens)	['ftp://ftp.ncbi.nlm.nih.gov/geo/series/GSE179nnn/GSE179882/suppl/GSE179882_gexp_counts_sampleTitle.csv.gz']
['GSE179924']	Transcriptomics	Other	total RNA	16	Homo sapiens	HutuP174;HutuP47		siNEG;siANXA2;DMSO;HHT_50nM			[HG-U133_Plus_2] Affymetrix Human Genome U133 Plus 2.0 Array;[Clariom_S_Human] Affymetrix Clariom S Assay, Human (Includes Pico Assay)	['ftp://ftp.ncbi.nlm.nih.gov/geo/series/GSE179nnn/GSE179924/suppl/GSE179924_RAW.tar']
['GSE18015']	Transcriptomics	Other	total RNA	16	Homo sapiens	brain | neural	primary glioblastoma				[HG-U133_Plus_2] Affymetrix Human Genome U133 Plus 2.0 Array	['ftp://ftp.ncbi.nlm.nih.gov/geo/series/GSE18nnn/GSE18015/suppl/GSE18015_245TopProbeSetsNormalizedFilteredAnnotated.txt.gz', 'ftp://ftp.ncbi.nlm.nih.gov/geo/series/GSE18nnn/GSE18015/suppl/GSE18015_RAW.tar']
['GSE180209']	Transcriptomics	RNA-Seq	polyA RNA	1	Homo sapiens	Glioblastoma stem cells: GSC2		non targeting shRNA			Illumina HiSeq 4000 (Homo sapiens)	['ftp://ftp.ncbi.nlm.nih.gov/geo/series/GSE180nnn/GSE180209/suppl/GSE180209_RAW.tar']
['GSE180464']	Epigenomics	RNA immunoprecipitation	total RNA	3	Homo sapiens	Brain	GBM	GBM neurospheres overexpressing Fc-tagged RPL22L1a;GBM neurospheres overexpressing Fc-tagged RPL22L1b;GBM neurospheres overexpressing Fc-tagged control protein			Illumina HiSeq 2500 (Homo sapiens)	['ftp://ftp.ncbi.nlm.nih.gov/geo/series/GSE180nnn/GSE180464/suppl/GSE180464_transcripts_rsem_TPM.tsv.gz']
['GSE180465']	Transcriptomics	RNA-Seq	total RNA	6	Homo sapiens	Brain	GBM	GBM neurospheres overexpressing RPL22L1a;GBM neurospheres overexpressing RPL22L1b;GBM neurospheres overexpressing empty vector (pCDH-EF1-MSC-IRES-Puro).			Illumina HiSeq 2500 (Homo sapiens)	['ftp://ftp.ncbi.nlm.nih.gov/geo/series/GSE180nnn/GSE180465/suppl/GSE180465_TPM_values_overexpression.tsv.gz']
['GSE180466']	Epigenomics	RNA immunoprecipitation	total RNA	0							Illumina HiSeq 2500 (Homo sapiens)	[]
['GSE180621']	Transcriptomics	Other	total RNA	8	Homo sapiens	MDA-MB-231 ATCC√Ç¬Æ HTB-26√¢¬Ñ¬¢ | mammary gland/breast		No treatment;Boswellia Serrata Extract 128 ug/ml;3-O-Acetyl-√é¬≤-boswellic acid 46ug/ml			[HuGene-2_1-st] Affymetrix Human Gene 2.1 ST Array [transcript (gene) version]	['ftp://ftp.ncbi.nlm.nih.gov/geo/series/GSE180nnn/GSE180621/suppl/GSE180621_RAW.tar']
['GSE180889']	Transcriptomics	Other	total RNA	4	Homo sapiens	MOH | Human glioblastoma multiforme cells		Control;fb-PMT			[Clariom_S_Human] Affymetrix Clariom S Assay, Human (Includes Pico Assay)	['ftp://ftp.ncbi.nlm.nih.gov/geo/series/GSE180nnn/GSE180889/suppl/GSE180889_RAW.tar']
['GSE180895']	Transcriptomics	Other	total RNA	4	Homo sapiens	SUIT2 | Human glioblastoma multiforme cells		Control;fb-PMT			[Clariom_S_Human] Affymetrix Clariom S Assay, Human (Includes Pico Assay)	['ftp://ftp.ncbi.nlm.nih.gov/geo/series/GSE180nnn/GSE180895/suppl/GSE180895_RAW.tar']
['GSE180896']	Transcriptomics	Other	total RNA	6	Homo sapiens	SUIT2 | Human glioblastoma multiforme cells		Control;P-bi-TAT			[Clariom_S_Human] Affymetrix Clariom S Assay, Human (Includes Pico Assay)	['ftp://ftp.ncbi.nlm.nih.gov/geo/series/GSE180nnn/GSE180896/suppl/GSE180896_RAW.tar']
['GSE180981']	Transcriptomics	RNA-Seq	polyA RNA	6	Homo sapiens	patient-derived brain tumour stem cells					Illumina NextSeq 500 (Homo sapiens)	['ftp://ftp.ncbi.nlm.nih.gov/geo/series/GSE180nnn/GSE180981/suppl/GSE180981_DESeq2_results_LFC_for_all_genes_LGALS1_KO.csv.gz', 'ftp://ftp.ncbi.nlm.nih.gov/geo/series/GSE180nnn/GSE180981/suppl/GSE180981_RAW.tar']
['GSE181035']	Transcriptomics	Other	total RNA	6	Homo sapiens			vector only control;SOX9 shRNA			[HG-U133_Plus_2] Affymetrix Human Genome U133 Plus 2.0 Array	['ftp://ftp.ncbi.nlm.nih.gov/geo/series/GSE181nnn/GSE181035/suppl/GSE181035_RAW.tar']
['GSE181144']	Transcriptomics	RNA-Seq	total RNA	29	Homo sapiens	brain | patient-derived glioblastoma tumorsphere;brain | immortalized human astrocytes		non-targeting sgRNA;MEOX2 sgRNA1;MEOX2 sgRNA2;empty vector;MEOX2 overexpression			Illumina HiSeq 4000 (Homo sapiens)	['ftp://ftp.ncbi.nlm.nih.gov/geo/series/GSE181nnn/GSE181144/suppl/GSE181144_RAW.tar']
['GSE181145']	Epigenomics	Other	genomic DNA	18	Homo sapiens	brain | fresh frozen GBM;brain | patient-derived GBM tumorsphere		tumor;non-targeting sgRNA;MEOX2 sgRNA2			NextSeq 550 (Homo sapiens)	['ftp://ftp.ncbi.nlm.nih.gov/geo/series/GSE181nnn/GSE181145/suppl/GSE181145_RAW.tar']
['GSE181146']	Genomics	RNA-Seq	['genomic DNA', 'total RNA']	0							Illumina HiSeq 4000 (Homo sapiens);NextSeq 550 (Homo sapiens)	['ftp://ftp.ncbi.nlm.nih.gov/geo/series/GSE181nnn/GSE181146/suppl/GSE181146_RAW.tar']
['GSE181274']	Transcriptomics	RNA-Seq	total RNA	14	Homo sapiens	brain	glioblastoma		male		Illumina HiSeq 3000 (Homo sapiens)	['ftp://ftp.ncbi.nlm.nih.gov/geo/series/GSE181nnn/GSE181274/suppl/GSE181274_Kahlert_RNAseq.txt.gz']
['GSE181314']	Epigenomics	Other	genomic DNA	0							Infinium MethylationEPIC	['ftp://ftp.ncbi.nlm.nih.gov/geo/series/GSE181nnn/GSE181314/suppl/GSE181314_RAW.tar', 'ftp://ftp.ncbi.nlm.nih.gov/geo/series/GSE181nnn/GSE181314/suppl/GSE181314_non-normalized.txt.gz']
['GSE181315']	Genomics	RNA-Seq	['genomic DNA', 'total RNA']	14	Homo sapiens	BTSC23 | brain;GBM-1 | brain;JHH520 | brain;NCH644 | brain;BTSC349 | brain;BTSC233 | brain;BTSC268 | brain	glioblastoma		female;male		Infinium MethylationEPIC;Illumina HiSeq 3000 (Homo sapiens)	['ftp://ftp.ncbi.nlm.nih.gov/geo/series/GSE181nnn/GSE181315/suppl/GSE181315_RAW.tar']
['GSE181366']	Epigenomics	ATAC-seq	genomic DNA	2	Homo sapiens	primary GBM tumor initiating cell line		vehicle (DMSO);DDP38003 (LSD1i)			Illumina HiSeq 2000 (Homo sapiens)	['ftp://ftp.ncbi.nlm.nih.gov/geo/series/GSE181nnn/GSE181366/suppl/GSE181366_RAW.tar']
['GSE181372']	Epigenomics	ChIP-seq	genomic DNA	11	Homo sapiens	primary GBM tumor initiating cell line		vehicle (DMSO);DDP38003 (LSD1i)			Illumina HiSeq 2000 (Homo sapiens)	['ftp://ftp.ncbi.nlm.nih.gov/geo/series/GSE181nnn/GSE181372/suppl/GSE181372_RAW.tar']
['GSE181378']	Transcriptomics	RNA-Seq	total RNA	0							Illumina HiSeq 2000 (Homo sapiens)	['ftp://ftp.ncbi.nlm.nih.gov/geo/series/GSE181nnn/GSE181378/suppl/GSE181378_RNAseq_count_LSD1i.txt.gz', 'ftp://ftp.ncbi.nlm.nih.gov/geo/series/GSE181nnn/GSE181378/suppl/GSE181378_RNAseq_sh_count.txt.gz']
['GSE181379']	Epigenomics	ATAC-seq	['genomic DNA', 'total RNA']	10	Homo sapiens	primary GBM tumor initiating cell line		shRNA non targeting;sh71 (LSD1 silencing);vehilce (DMSO);DDP38003 (LSD1i)			Illumina HiSeq 2000 (Homo sapiens)	['ftp://ftp.ncbi.nlm.nih.gov/geo/series/GSE181nnn/GSE181379/suppl/GSE181379_RAW.tar']
['GSE18150']	Transcriptomics	Other	total RNA	6	Homo sapiens	glioblastoma multiforme cancer stem cells		control;treated			[HG-U133_Plus_2] Affymetrix Human Genome U133 Plus 2.0 Array	['ftp://ftp.ncbi.nlm.nih.gov/geo/series/GSE18nnn/GSE18150/suppl/GSE18150_RAW.tar']
['GSE181649']	Transcriptomics	RNA-Seq	total RNA	4	Homo sapiens	GBM | Glioma stem cells					Illumina NovaSeq 6000 (Homo sapiens)	['ftp://ftp.ncbi.nlm.nih.gov/geo/series/GSE181nnn/GSE181649/suppl/GSE181649_gene.description.txt.gz']
['GSE181650']	Transcriptomics	RNA-Seq	total RNA	4	Mus musculus	Xenografts | Sorted TAMs					Illumina NovaSeq 6000 (Mus musculus)	['ftp://ftp.ncbi.nlm.nih.gov/geo/series/GSE181nnn/GSE181650/suppl/GSE181650_gene.description.txt.gz']
['GSE18166']	Genomics	Other	['genomic DNA', 'total RNA']	270	Homo sapiens	sample;control	AAIII;sGBIV;normal-brain;pGBIV;RZ-GBIV;AII	no data;yes;no | yes;yes | no data;no | no data;no data | yes;no;no data | no	F;Pooled;unknown;M		DKFZ SC112 / human 9k BAC chip (3k V6 - r24)	['ftp://ftp.ncbi.nlm.nih.gov/geo/series/GSE18nnn/GSE18166/suppl/GSE18166_RAW.tar']
['GSE182169']	Transcriptomics	RNA-Seq	total RNA	6	Homo sapiens	Malignant glioma-derived cells | U87MG		treated with control lentivirus for 24 hours;treated with LMO2 lentivirus for 24 hours			Complete Genomics (Homo sapiens)	['ftp://ftp.ncbi.nlm.nih.gov/geo/series/GSE182nnn/GSE182169/suppl/GSE182169_RAW.tar', 'ftp://ftp.ncbi.nlm.nih.gov/geo/series/GSE182nnn/GSE182169/suppl/GSE182169_U87_Con_vs_U87_LMO2_processed_data.txt.gz']
['GSE182220']	Transcriptomics	RNA-Seq	total RNA	4	Homo sapiens	TMZ-resistant U87MG;U87MG		Non-targeting Control siRNAs;siHDAC6;siLINC00461			Illumina NovaSeq 6000 (Homo sapiens)	['ftp://ftp.ncbi.nlm.nih.gov/geo/series/GSE182nnn/GSE182220/suppl/GSE182220_RAW.tar']
['GSE182281']	Epigenomics	RNA immunoprecipitation	total RNA	0							Illumina HiSeq 2500 (Homo sapiens)	[]
['GSE182282']	Epigenomics	RNA immunoprecipitation	total RNA	14	Homo sapiens	GBM4 | low-passage glioma-initiating stem-like cells (GBM4);Glioblastoma Cells (LN229)		Scr;miR-10b inhibitor;U6 inhibitor		treated with oligonucleotides for 72 hours	Illumina HiSeq 2500 (Homo sapiens);Illumina NovaSeq 6000 (Homo sapiens)	[]
['GSE182295']	Transcriptomics	RNA-Seq	polyA RNA	6	Homo sapiens	GBM8 cell line;GBM4 cell line;BT241 cell line		shCD70;shGFP			Illumina HiSeq 2500 (Homo sapiens)	['ftp://ftp.ncbi.nlm.nih.gov/geo/series/GSE182nnn/GSE182295/suppl/GSE182295_RAW.tar', 'ftp://ftp.ncbi.nlm.nih.gov/geo/series/GSE182nnn/GSE182295/suppl/GSE182295_shCD70_merged_STAR_readCounts_v4Annot.txt.gz']
['GSE182373']	Transcriptomics	Other	total RNA	4	Homo sapiens	LN-18 | spheroid derived from conventional glioma cell line;T98G | spheroid derived from conventional glioma cell line;U87MG | spheroid derived from conventional glioma cell line;U251MG | spheroid derived from conventional glioma cell line					[Clariom_S_Human] Affymetrix Clariom S Assay, Human (Includes Pico Assay)	['ftp://ftp.ncbi.nlm.nih.gov/geo/series/GSE182nnn/GSE182373/suppl/GSE182373_RAW.tar']
['GSE182374']	Transcriptomics	Other	total RNA	0							[Clariom_S_Human] Affymetrix Clariom S Assay, Human (Includes Pico Assay)	['ftp://ftp.ncbi.nlm.nih.gov/geo/series/GSE182nnn/GSE182374/suppl/GSE182374_RAW.tar']
['GSE182375']	Transcriptomics	Other	total RNA	2	Homo sapiens	Primary human NK cell;LAK cell					[Clariom_S_Human] Affymetrix Clariom S Assay, Human (Includes Pico Assay)	['ftp://ftp.ncbi.nlm.nih.gov/geo/series/GSE182nnn/GSE182375/suppl/GSE182375_RAW.tar']
['GSE182670']	Transcriptomics	RNA-Seq	total RNA	15	Homo sapiens	Brain | U87MG | Malignant glioma-derived cells		control lentivirus for 24 hours;ID1 lentivirus for 24 hours;ID2 lentivirus for 24 hours;ID3 lentivirus for 24 hours;ID4 lentivirus for 24 hours			Illumina NextSeq 500 (Homo sapiens)	['ftp://ftp.ncbi.nlm.nih.gov/geo/series/GSE182nnn/GSE182670/suppl/GSE182670_U87MG_ID_Family_Quantile_normalized.txt.gz']
['GSE182685']	Epigenomics	ATAC-seq	['genomic DNA', 'total RNA']	22	Homo sapiens						Illumina MiSeq (Homo sapiens);Illumina NextSeq 500 (Homo sapiens);Illumina NovaSeq 6000 (Homo sapiens)	['ftp://ftp.ncbi.nlm.nih.gov/geo/series/GSE182nnn/GSE182685/suppl/GSE182685_ASXL1.1898.FilteredCells.txt.gz', 'ftp://ftp.ncbi.nlm.nih.gov/geo/series/GSE182nnn/GSE182685/suppl/GSE182685_MGH252_A_C_Expression.txt.gz', 'ftp://ftp.ncbi.nlm.nih.gov/geo/series/GSE182nnn/GSE182685/suppl/GSE182685_MGH252_A_C_PBMC_MetaData.txt.gz', 'ftp://ftp.ncbi.nlm.nih.gov/geo/series/GSE182nnn/GSE182685/suppl/GSE182685…
['GSE182697']	Transcriptomics	Other	total RNA	16	Homo sapiens				Male;Female;Pooled	43;71;59;81;69;64;42;48;Pooled	Agilent-048848 JLSoto 1.0 039494	['ftp://ftp.ncbi.nlm.nih.gov/geo/series/GSE182nnn/GSE182697/suppl/GSE182697_RAW.tar']
['GSE182942']	Transcriptomics	RNA-Seq	total RNA	6	Homo sapiens	OCM-1		ARL4C Knockdown with shRNA;ARL4C Wild Type			Illumina HiSeq 4000 (Homo sapiens)	['ftp://ftp.ncbi.nlm.nih.gov/geo/series/GSE182nnn/GSE182942/suppl/GSE182942_genes_fpkm_expression.txt.gz']
['GSE183004']	Transcriptomics	RNA-Seq	total RNA	9	Mus musculus	primary neonatal astrocyte;SB28 tumor cells					Illumina HiSeq 2000 (Mus musculus)	['ftp://ftp.ncbi.nlm.nih.gov/geo/series/GSE183nnn/GSE183004/suppl/GSE183004_raw_counts.csv.gz']
['GSE183211']	Transcriptomics	Other	total RNA	6	Homo sapiens	Brain					Agilent-072363 SurePrint G3 Human GE v3 8x60K Microarray 039494 [Feature Number Version]	['ftp://ftp.ncbi.nlm.nih.gov/geo/series/GSE183nnn/GSE183211/suppl/GSE183211_RAW.tar', 'ftp://ftp.ncbi.nlm.nih.gov/geo/series/GSE183nnn/GSE183211/suppl/GSE183211_log2.txt.gz']
['GSE183221']	Transcriptomics	RNA-Seq	total RNA	16		human glioblastoma cell and murine macrophage cell		PBS (DMSO 25uM);GSI (DAPT 25uM);oHSV (0.5MOI of rHSVQ);GSI and oHSV (DAPT 25uM and 0.5MOI of rHSVQ)			Illumina NovaSeq 6000 (Homo sapiens; Mus musculus)	['ftp://ftp.ncbi.nlm.nih.gov/geo/series/GSE183nnn/GSE183221/suppl/GSE183221_humanDat.txt.gz', 'ftp://ftp.ncbi.nlm.nih.gov/geo/series/GSE183nnn/GSE183221/suppl/GSE183221_mouseDat.txt.gz']
['GSE183606']	Transcriptomics	RNA-Seq	total RNA	6	Homo sapiens	Glioblastoma cell line U87		Exposure to DMSO for 48 hours;Exposure to rutaecarpin for 48 hours			Illumina NovaSeq 6000 (Homo sapiens)	['ftp://ftp.ncbi.nlm.nih.gov/geo/series/GSE183nnn/GSE183606/suppl/GSE183606_differentially_expressed_genes.xls.gz', 'ftp://ftp.ncbi.nlm.nih.gov/geo/series/GSE183nnn/GSE183606/suppl/GSE183606_gene_expression.txt.gz']
['GSE183772']	Transcriptomics	Other	total RNA	28	Homo sapiens	GBM 10181360 cell line;GBM 021913 cell line;U87MG cell line;JBV253 Bladder Cancer cell line;A375 Skin Cancer cell line;KG1A, AML cell line;K562, AML cell line					[Clariom_S_Human] Affymetrix Clariom S Assay, Human (Includes Pico Assay)	['ftp://ftp.ncbi.nlm.nih.gov/geo/series/GSE183nnn/GSE183772/suppl/GSE183772_RAW.tar']
['GSE183773']	Transcriptomics	Other	total RNA	8	Homo sapiens	GBM 10181360 cell line;U87MG cell line		PBS, 24h;PBS, 48h			[Clariom_S_Human] Affymetrix Clariom S Assay, Human (Includes Pico Assay)	['ftp://ftp.ncbi.nlm.nih.gov/geo/series/GSE183nnn/GSE183773/suppl/GSE183773_RAW.tar']
['GSE183776']	Transcriptomics	Other	total RNA	8	Homo sapiens	GBM 10181360 cell line;U87MG cell line					[Clariom_S_Human] Affymetrix Clariom S Assay, Human (Includes Pico Assay)	['ftp://ftp.ncbi.nlm.nih.gov/geo/series/GSE183nnn/GSE183776/suppl/GSE183776_RAW.tar']
['GSE183910']	Transcriptomics	RNA-Seq	polyA RNA	30	Mus musculus	Cortex	Glioblastoma;wild type			post-natal day 70	Illumina NextSeq 500 (Mus musculus)	['ftp://ftp.ncbi.nlm.nih.gov/geo/series/GSE183nnn/GSE183910/suppl/GSE183910_A289I_RPM.txt.gz', 'ftp://ftp.ncbi.nlm.nih.gov/geo/series/GSE183nnn/GSE183910/suppl/GSE183910_A289V_RPM.txt.gz', 'ftp://ftp.ncbi.nlm.nih.gov/geo/series/GSE183nnn/GSE183910/suppl/GSE183910_EGFR_RPM.txt.gz', 'ftp://ftp.ncbi.nlm.nih.gov/geo/series/GSE183nnn/GSE183910/suppl/GSE183910_R108G_RPM.txt.gz', 'ftp://ftp.ncbi.nlm.nih…
['GSE184398']	Transcriptomics	RNA-Seq	total RNA	500	Homo sapiens	Adrenal;Bladder;Colon & Rectum;Gallbladder;Brain;Uterus & adnexa;Liver;Head & Neck	Adrenal cancer;Bladder cancer;Colorectal cancer;Gallbladder cancer;Glioblastoma;Gynecologic cancer;Hepatobiliary cancer;Head & Neck cancer				Illumina HiSeq 4000 (Homo sapiens);Illumina NovaSeq 6000 (Homo sapiens)	['ftp://ftp.ncbi.nlm.nih.gov/geo/series/GSE184nnn/GSE184398/suppl/GSE184398_RAW.tar', 'ftp://ftp.ncbi.nlm.nih.gov/geo/series/GSE184nnn/GSE184398/suppl/GSE184398_pancan_all_pc_genes_Live_TPM_Aug_3_20.tsv.gz', 'ftp://ftp.ncbi.nlm.nih.gov/geo/series/GSE184nnn/GSE184398/suppl/GSE184398_pancan_all_pc_genes_Myeloid_TPM_Aug_5_20.tsv.gz', 'ftp://ftp.ncbi.nlm.nih.gov/geo/series/GSE184nnn/GSE184398/suppl/G…
['GSE184451']	Transcriptomics	RNA-Seq	total RNA	6	Mus musculus	brain		mock-irradiated, 30 days;irradiated (10 Gy), 30 days			Illumina NextSeq 500 (Mus musculus)	['ftp://ftp.ncbi.nlm.nih.gov/geo/series/GSE184nnn/GSE184451/suppl/GSE184451_Mock_vs_IR_fpkm_matrix_whole_genome.txt.gz']
['GSE184472']	Transcriptomics	RNA-Seq	total RNA	118	Homo sapiens	Normal - Cancer-free;primary GBM;recurrent GBM					Illumina MiSeq (Homo sapiens);Illumina HiSeq 2500 (Homo sapiens)	['ftp://ftp.ncbi.nlm.nih.gov/geo/series/GSE184nnn/GSE184472/suppl/GSE184472_Processed_data_GBMvsNormal.xls.gz']
['GSE184567']	Transcriptomics	RNA-Seq	total RNA	10	Homo sapiens	brain | ES-derived neural stem cells;brain | oligodendroglioma cells;brain | glioblastoma cells		control;TRIM67 overexpression			Illumina HiSeq 4000 (Homo sapiens)	['ftp://ftp.ncbi.nlm.nih.gov/geo/series/GSE184nnn/GSE184567/suppl/GSE184567_S24_TRIM67_OEvsCTRL.txt.gz', 'ftp://ftp.ncbi.nlm.nih.gov/geo/series/GSE184nnn/GSE184567/suppl/GSE184567_TS543_TRIM67_OEvsCTRL.txt.gz', 'ftp://ftp.ncbi.nlm.nih.gov/geo/series/GSE184nnn/GSE184567/suppl/GSE184567_TS600_TRIM67_OEvsCTRL.txt.gz', 'ftp://ftp.ncbi.nlm.nih.gov/geo/series/GSE184nnn/GSE184567/suppl/GSE184567_TS603_T…
['GSE184643']	Transcriptomics	RNA-Seq	total RNA	6	Homo sapiens	GBM tissue;Normal tissues adjacent to tumors					Illumina NovaSeq 6000 (Homo sapiens)	['ftp://ftp.ncbi.nlm.nih.gov/geo/series/GSE184nnn/GSE184643/suppl/GSE184643_FPKM.txt.gz', 'ftp://ftp.ncbi.nlm.nih.gov/geo/series/GSE184nnn/GSE184643/suppl/GSE184643_raw_count.txt.gz']
['GSE184695']	Transcriptomics	RNA-Seq	total RNA	0							Illumina HiSeq 2500 (Homo sapiens)	['ftp://ftp.ncbi.nlm.nih.gov/geo/series/GSE184nnn/GSE184695/suppl/GSE184695_Chit3L1_Maz.rawCounts.txt.gz']
['GSE184696']	Transcriptomics	RNA-Seq	total RNA	0							Illumina NovaSeq 6000 (Homo sapiens)	['ftp://ftp.ncbi.nlm.nih.gov/geo/series/GSE184nnn/GSE184696/suppl/GSE184696_RAW.tar']
['GSE184698']	Epigenomics	ATAC-seq	['genomic DNA', 'total RNA']	12	Homo sapiens	brain;brain | glioma stem cells		Untreated;Treated with 200 ng recCHI3L1;Treated with 400 ng recCHI3L1;siRNA-CTR + Chi3l1 incubation;siRNA-MAZ + Chi3l1 incubation;Treated with 500 ng recCHI3L1			Illumina HiSeq 2500 (Homo sapiens);Illumina NovaSeq 6000 (Homo sapiens)	['ftp://ftp.ncbi.nlm.nih.gov/geo/series/GSE184nnn/GSE184698/suppl/GSE184698_RAW.tar']
['GSE184859']	Transcriptomics	RNA-Seq	total RNA	4	Homo sapiens			control;BRU			Illumina NovaSeq 6000 (Homo sapiens)	['ftp://ftp.ncbi.nlm.nih.gov/geo/series/GSE184nnn/GSE184859/suppl/GSE184859_RAW.tar']
['GSE184890']	Transcriptomics	RNA-Seq	polyA RNA	15	Homo sapiens	Glioblastoma cell | SNB19					MinION (Homo sapiens)	['ftp://ftp.ncbi.nlm.nih.gov/geo/series/GSE184nnn/GSE184890/suppl/GSE184890_Count.csv.gz', 'ftp://ftp.ncbi.nlm.nih.gov/geo/series/GSE184nnn/GSE184890/suppl/GSE184890_samp_desc.csv.gz', 'ftp://ftp.ncbi.nlm.nih.gov/geo/series/GSE184nnn/GSE184890/suppl/GSE184890_samp_desc2.csv.gz']
['GSE185029']	Transcriptomics	RNA-Seq	total RNA	30	Homo sapiens	Homogenized whole tumor	glioblastoma multiforme (GBM) | DMSO only (control);glioblastoma multiforme (GBM) | Viral peptide (experimental)				Illumina HiSeq 2500 (Homo sapiens)	['ftp://ftp.ncbi.nlm.nih.gov/geo/series/GSE185nnn/GSE185029/suppl/GSE185029_Ning_et_al_GBM_Filtered_Normalized_Counts_with_Annotation.csv.gz', 'ftp://ftp.ncbi.nlm.nih.gov/geo/series/GSE185nnn/GSE185029/suppl/GSE185029_Ning_et_al_GBM_GBM_1_Unnormalized_Counts.csv.gz']
['GSE185269']	Transcriptomics	RNA-Seq	total RNA	500	Homo sapiens	Colon;Human umbilical vein endothelial cell and human embryonic stem cell;nasopharyngeal carcinoma;Colon | HCT-116 | cancer cell		no			Illumina NextSeq 500 (Homo sapiens);DNBSEQ-G400 (Homo sapiens)	['ftp://ftp.ncbi.nlm.nih.gov/geo/series/GSE185nnn/GSE185269/suppl/GSE185269_10x_GBM_Gene_UMI_counts_matrix.csv.gz', 'ftp://ftp.ncbi.nlm.nih.gov/geo/series/GSE185nnn/GSE185269/suppl/GSE185269_10x_GBM_annotation.csv.gz', 'ftp://ftp.ncbi.nlm.nih.gov/geo/series/GSE185nnn/GSE185269/suppl/GSE185269_Bulk_benchmark_WGS_NormalizedCounts.txt.gz', 'ftp://ftp.ncbi.nlm.nih.gov/geo/series/GSE185nnn/GSE185269/s…
['GSE185420']	Transcriptomics	RNA-Seq	total RNA	18	Mus musculus	Brain Tumor;Brain Tumor Cells;Cd11b+ TAMs		untreated;PLX3397;Vehicle			BGISEQ-500 (Mus musculus);Illumina NovaSeq 6000 (Mus musculus)	['ftp://ftp.ncbi.nlm.nih.gov/geo/series/GSE185nnn/GSE185420/suppl/GSE185420_PDGFB_PLX3397_TAM_3days_counts.txt.gz', 'ftp://ftp.ncbi.nlm.nih.gov/geo/series/GSE185nnn/GSE185420/suppl/GSE185420_RAW.tar', 'ftp://ftp.ncbi.nlm.nih.gov/geo/series/GSE185nnn/GSE185420/suppl/GSE185420_RasBulkTumor_VehvsPLX3397_Processed.txt.gz', 'ftp://ftp.ncbi.nlm.nih.gov/geo/series/GSE185nnn/GSE185420/suppl/GSE185420_Ras…
['GSE185463']	Transcriptomics	Other	total RNA	9	Homo sapiens	GSC cells isolated from glioblastoma tumor					[HG-U219] Affymetrix Human Genome U219 Array	['ftp://ftp.ncbi.nlm.nih.gov/geo/series/GSE185nnn/GSE185463/suppl/GSE185463_RAW.tar']
['GSE185474']	Transcriptomics	RNA-Seq	total RNA	7	Mus musculus;Homo sapiens	immortalized murine astrocytes;immortalized human GBM					Illumina HiSeq 2500 (Homo sapiens);Illumina HiSeq 2500 (Mus musculus)	['ftp://ftp.ncbi.nlm.nih.gov/geo/series/GSE185nnn/GSE185474/suppl/GSE185474_Final_Report_hsa.tar.gz']
['GSE185569']	Transcriptomics	RNA-Seq	total RNA	12	Homo sapiens		glioblastoma multiforme				Illumina MiSeq (Homo sapiens)	['ftp://ftp.ncbi.nlm.nih.gov/geo/series/GSE185nnn/GSE185569/suppl/GSE185569_RAW.tar']
['GSE185695']	Transcriptomics	RNA-Seq	total RNA	46	Homo sapiens	patient-derived glioma stem cell;U87-MG;U251-MG;patient-derived differentiated glioma cell					Illumina NextSeq 500 (Homo sapiens);HiSeq X Ten (Homo sapiens);Illumina NovaSeq 6000 (Homo sapiens)	['ftp://ftp.ncbi.nlm.nih.gov/geo/series/GSE185nnn/GSE185695/suppl/GSE185695_3565sg2VS3565NT_ribo_fpkm1.txt.gz', 'ftp://ftp.ncbi.nlm.nih.gov/geo/series/GSE185nnn/GSE185695/suppl/GSE185695_3565sg2VS3565NT_rna_fpkm1.txt.gz', 'ftp://ftp.ncbi.nlm.nih.gov/geo/series/GSE185nnn/GSE185695/suppl/GSE185695_3565sg4VS3565NT_ribo_fpkm1.txt.gz', 'ftp://ftp.ncbi.nlm.nih.gov/geo/series/GSE185nnn/GSE185695/suppl/G…
['GSE185758']	Transcriptomics	RNA-Seq	total RNA	8	Mus musculus	brain;tumor					HiSeq X Ten (Mus musculus)	['ftp://ftp.ncbi.nlm.nih.gov/geo/series/GSE185nnn/GSE185758/suppl/GSE185758_Con.barcodes.tsv.gz', 'ftp://ftp.ncbi.nlm.nih.gov/geo/series/GSE185nnn/GSE185758/suppl/GSE185758_Con.features.tsv.gz', 'ftp://ftp.ncbi.nlm.nih.gov/geo/series/GSE185nnn/GSE185758/suppl/GSE185758_Con.matrix.mtx.gz', 'ftp://ftp.ncbi.nlm.nih.gov/geo/series/GSE185nnn/GSE185758/suppl/GSE185758_Glioma.barcodes.tsv.gz', 'ftp://ft…
['GSE185759']	Epigenomics	ChIP-seq	genomic DNA	2	Mus musculus	BV2					Illumina NovaSeq 6000 (Mus musculus)	['ftp://ftp.ncbi.nlm.nih.gov/geo/series/GSE185nnn/GSE185759/suppl/GSE185759_RAW.tar']
['GSE185861']	Transcriptomics	RNA-Seq	total RNA	28	Homo sapiens	Brain tumor	Astrocytoma grade II;Oligodendroglioma grade II;Glioblastoma grade IV		Male;Female	45;33;43;52;71;46;76;58;72;63;62	Illumina NextSeq 500 (Homo sapiens)	['ftp://ftp.ncbi.nlm.nih.gov/geo/series/GSE185nnn/GSE185861/suppl/GSE185861_Processed_allsamples.txt.gz']
['GSE185873']	Transcriptomics	Other	total RNA	2	Mus musculus	glioblastoma stem cell line		control;Stat5b-knockdown			Agilent-074809 SurePrint G3 Mouse GE v2 8x60K Microarray [Probe Name version]	['ftp://ftp.ncbi.nlm.nih.gov/geo/series/GSE185nnn/GSE185873/suppl/GSE185873_Matrix_table.txt.gz', 'ftp://ftp.ncbi.nlm.nih.gov/geo/series/GSE185nnn/GSE185873/suppl/GSE185873_RAW.tar']
['GSE185954']	Epigenomics	ChIP-seq	genomic DNA	0							Illumina HiSeq 2500 (Homo sapiens)	['ftp://ftp.ncbi.nlm.nih.gov/geo/series/GSE185nnn/GSE185954/suppl/GSE185954_RAW.tar']
['GSE185955']	Transcriptomics	RNA-Seq	total RNA	0							Illumina HiSeq 2500 (Homo sapiens)	['ftp://ftp.ncbi.nlm.nih.gov/geo/series/GSE185nnn/GSE185955/suppl/GSE185955_RAW.tar']
['GSE185956']	Epigenomics	ChIP-seq	['genomic DNA', 'total RNA']	32	Homo sapiens	Input;Intracranial;Tissue culture	Human glioblastoma				Illumina HiSeq 2500 (Homo sapiens)	['ftp://ftp.ncbi.nlm.nih.gov/geo/series/GSE185nnn/GSE185956/suppl/GSE185956_RAW.tar']
['GSE186047']	Transcriptomics	RNA-Seq	total RNA	13	Homo sapiens	U251 | Glioblastoma cells					Illumina HiSeq 2500 (Homo sapiens)	['ftp://ftp.ncbi.nlm.nih.gov/geo/series/GSE186nnn/GSE186047/suppl/GSE186047_RAW.tar']
['GSE186057']	Transcriptomics	Other	total RNA	36	Homo sapiens	control			M;F	62;64;73;59;60;48;63;43;52;58;75;65;77;68;54;80;41	Pancancer Pathways Panel	['ftp://ftp.ncbi.nlm.nih.gov/geo/series/GSE186nnn/GSE186057/suppl/GSE186057_RAW.tar']
['GSE186207']	Transcriptomics	RNA-Seq	total RNA	36	Homo sapiens			untreated;doxycycline, 48h			NextSeq 2000 (Homo sapiens)	['ftp://ftp.ncbi.nlm.nih.gov/geo/series/GSE186nnn/GSE186207/suppl/GSE186207_Raw_count_table.csv.gz']
['GSE186302']	Transcriptomics	RNA-Seq	total RNA	9	Mus musculus	brain | whole tissue;brain | astrocytes		control;BAL101553			Illumina HiSeq 2000 (Mus musculus)	['ftp://ftp.ncbi.nlm.nih.gov/geo/series/GSE186nnn/GSE186302/suppl/GSE186302_counts.txt.gz']
['GSE186319']	Transcriptomics	RNA-Seq	total RNA	6	Mus musculus			treated with 4uM clemastine (Cayman #14637)for 12days;treated with 1uM CW3388(sigma-aldrich cat# SML2602) for 12days;treated with DMSO for 12days			Illumina HiSeq 2500 (Mus musculus)	['ftp://ftp.ncbi.nlm.nih.gov/geo/series/GSE186nnn/GSE186319/suppl/GSE186319_RAW.tar']
['GSE186332']	Transcriptomics	RNA-Seq	total RNA	57	Homo sapiens	glioblastoma tumor					Illumina NovaSeq 6000 (Homo sapiens)	['ftp://ftp.ncbi.nlm.nih.gov/geo/series/GSE186nnn/GSE186332/suppl/GSE186332_gbm_rawcounts.tsv.gz', 'ftp://ftp.ncbi.nlm.nih.gov/geo/series/GSE186nnn/GSE186332/suppl/GSE186332_gbm_vpmat.tsv.gz']
['GSE186341']	Transcriptomics	RNA-Seq	total RNA	500	Homo sapiens	AsPC-1;DU145;EFO-21		DMSO;UNTREATED;Dacomitinib;Icotinib;AEE788;Cediranib;Crenolanib;Dovitinib;Quizartinib;MGCD265;Bafetinib;Crizotinib;Imatinib;Vandetanib;Nilotinib;AZD5363;Bosutinib;Gefitinib;Lapatinib;Cabozantinib;Osimertinib;Dasatinib;Afatinib;Sunitinib;Sorafenib;Ponatinib;Regorafenib;Varlitinib;KW2449;Linifanib;MK2206;Tivantinib;Foretinib;Neratinib	female;male	62;69;56	Illumina HiSeq 2500 (Homo sapiens)	['ftp://ftp.ncbi.nlm.nih.gov/geo/series/GSE186nnn/GSE186341/suppl/GSE186341_ASPC_dream_counts.csv.gz', 'ftp://ftp.ncbi.nlm.nih.gov/geo/series/GSE186nnn/GSE186341/suppl/GSE186341_DU145_dream_counts.csv.gz', 'ftp://ftp.ncbi.nlm.nih.gov/geo/series/GSE186nnn/GSE186341/suppl/GSE186341_EFO21_dream_counts.csv.gz', 'ftp://ftp.ncbi.nlm.nih.gov/geo/series/GSE186nnn/GSE186341/suppl/GSE186341_H1793_dream_cou…
['GSE186392']	Transcriptomics	RNA-Seq	total RNA	8	Homo sapiens			treated with 4uM clemastine (Cayman #14637)for 15days;treated with DMSO for 15days			Illumina HiSeq 2500 (Homo sapiens)	[]
['GSE186440']	Transcriptomics	RNA-Seq	polyA RNA	0							Illumina NextSeq 500 (Homo sapiens)	['ftp://ftp.ncbi.nlm.nih.gov/geo/series/GSE186nnn/GSE186440/suppl/GSE186440_DAXX_ATRX_RNAseq.txt.gz']
['GSE186442']	Epigenomics	ChIP-seq	genomic DNA	6	Homo sapiens	U87 glioblastoma cells					Illumina NextSeq 500 (Homo sapiens)	['ftp://ftp.ncbi.nlm.nih.gov/geo/series/GSE186nnn/GSE186442/suppl/GSE186442_RAW.tar']
['GSE186443']	Epigenomics	ATAC-seq	['genomic DNA', 'polyA RNA']	36	Homo sapiens	U87 glioblastoma cells;U87T cell line		control;etoposide;DMSO;Etoposide			Illumina NextSeq 500 (Homo sapiens)	['ftp://ftp.ncbi.nlm.nih.gov/geo/series/GSE186nnn/GSE186443/suppl/GSE186443_RAW.tar']
['GSE186736']	Transcriptomics	RNA-Seq	total RNA	58	Homo sapiens	SU-DHL-5 cells;SNB-75 cells;HEK293T cells;human embryonic stem cells;lymph node;primary Diffuse Large B-cell Lymphoma (DLBCL);brain;glioblastoma (GBM)		demethylation;untreated;buffer-treated			Illumina NovaSeq 6000 (Homo sapiens)	['ftp://ftp.ncbi.nlm.nih.gov/geo/series/GSE186nnn/GSE186736/suppl/GSE186736_tRNA_readlength_cell-lines.csv.gz', 'ftp://ftp.ncbi.nlm.nih.gov/geo/series/GSE186nnn/GSE186736/suppl/GSE186736_tissues_anticodon_RPM_all_tRNA.csv.gz', 'ftp://ftp.ncbi.nlm.nih.gov/geo/series/GSE186nnn/GSE186736/suppl/GSE186736_tissues_anticodon_RPM_full-length_tRNA.csv.gz']
['GSE186945']	Transcriptomics	Other	total RNA	4	Homo sapiens	GSC23 | glioblastoma stem√Ç¬†cell					[HuGene-1_0-st] Affymetrix Human Gene 1.0 ST Array [transcript (gene) version]	['ftp://ftp.ncbi.nlm.nih.gov/geo/series/GSE186nnn/GSE186945/suppl/GSE186945_RAW.tar']
['GSE187084']	Epigenomics	ATAC-seq	genomic DNA	2	Homo sapiens	motor neuron			female	unknown;not collected	Illumina NovaSeq 6000 (Homo sapiens)	['ftp://ftp.ncbi.nlm.nih.gov/geo/series/GSE187nnn/GSE187084/suppl/GSE187084_ENCFF007DAJ_IDR_ranked_peaks_GRCh38.bed.gz', 'ftp://ftp.ncbi.nlm.nih.gov/geo/series/GSE187nnn/GSE187084/suppl/GSE187084_ENCFF007WHD_conservative_IDR_thresholded_peaks_GRCh38.bed.gz', 'ftp://ftp.ncbi.nlm.nih.gov/geo/series/GSE187nnn/GSE187084/suppl/GSE187084_ENCFF400AZJ_replicated_peaks_GRCh38.bed.gz', 'ftp://ftp.ncbi.nlm.…
['GSE187102']	Epigenomics	ChIP-seq	genomic DNA	4	Homo sapiens	neural crest cell			female	5 day	Illumina NextSeq 500 (Homo sapiens)	['ftp://ftp.ncbi.nlm.nih.gov/geo/series/GSE187nnn/GSE187102/suppl/GSE187102_ENCFF156VPL_pseudoreplicated_peaks_GRCh38.bed.gz', 'ftp://ftp.ncbi.nlm.nih.gov/geo/series/GSE187nnn/GSE187102/suppl/GSE187102_ENCFF425GAE_pseudoreplicated_peaks_GRCh38.bed.gz', 'ftp://ftp.ncbi.nlm.nih.gov/geo/series/GSE187nnn/GSE187102/suppl/GSE187102_ENCFF488TCP_replicated_peaks_GRCh38.bed.gz', 'ftp://ftp.ncbi.nlm.nih.go…
['GSE187115']	Epigenomics	ChIP-seq	genomic DNA	4	Homo sapiens	neural crest cell			female	5 day	Illumina NextSeq 500 (Homo sapiens)	['ftp://ftp.ncbi.nlm.nih.gov/geo/series/GSE187nnn/GSE187115/suppl/GSE187115_ENCFF080MNQ_pseudoreplicated_peaks_GRCh38.bed.gz', 'ftp://ftp.ncbi.nlm.nih.gov/geo/series/GSE187nnn/GSE187115/suppl/GSE187115_ENCFF623MKM_replicated_peaks_GRCh38.bed.gz', 'ftp://ftp.ncbi.nlm.nih.gov/geo/series/GSE187nnn/GSE187115/suppl/GSE187115_ENCFF933GQR_pseudoreplicated_peaks_GRCh38.bed.gz', 'ftp://ftp.ncbi.nlm.nih.go…
['GSE187257']	Epigenomics	ATAC-seq	genomic DNA	2	Homo sapiens	motor neuron			male	49 year	Illumina NovaSeq 6000 (Homo sapiens)	['ftp://ftp.ncbi.nlm.nih.gov/geo/series/GSE187nnn/GSE187257/suppl/GSE187257_ENCFF020RRO_IDR_thresholded_peaks_GRCh38.bed.gz', 'ftp://ftp.ncbi.nlm.nih.gov/geo/series/GSE187nnn/GSE187257/suppl/GSE187257_ENCFF039TZO_IDR_ranked_peaks_GRCh38.bed.gz', 'ftp://ftp.ncbi.nlm.nih.gov/geo/series/GSE187nnn/GSE187257/suppl/GSE187257_ENCFF152JJQ_IDR_ranked_peaks_GRCh38.bed.gz', 'ftp://ftp.ncbi.nlm.nih.gov/geo/s…
['GSE187264']	Epigenomics	ChIP-seq	genomic DNA	2	Homo sapiens	motor neuron			male	49 year	Illumina NovaSeq 6000 (Homo sapiens)	['ftp://ftp.ncbi.nlm.nih.gov/geo/series/GSE187nnn/GSE187264/suppl/GSE187264_ENCFF175ENK_replicated_peaks_GRCh38.bed.gz', 'ftp://ftp.ncbi.nlm.nih.gov/geo/series/GSE187nnn/GSE187264/suppl/GSE187264_ENCFF785LEY_pseudoreplicated_peaks_GRCh38.bed.gz', 'ftp://ftp.ncbi.nlm.nih.gov/geo/series/GSE187nnn/GSE187264/suppl/GSE187264_RAW.tar']
['GSE187352']	Epigenomics	ChIP-seq	genomic DNA	2	Homo sapiens	motor neuron			male	6 year	Illumina NovaSeq 6000 (Homo sapiens)	['ftp://ftp.ncbi.nlm.nih.gov/geo/series/GSE187nnn/GSE187352/suppl/GSE187352_ENCFF321LLY_replicated_peaks_GRCh38.bed.gz', 'ftp://ftp.ncbi.nlm.nih.gov/geo/series/GSE187nnn/GSE187352/suppl/GSE187352_ENCFF456GWH_pseudoreplicated_peaks_GRCh38.bed.gz', 'ftp://ftp.ncbi.nlm.nih.gov/geo/series/GSE187nnn/GSE187352/suppl/GSE187352_RAW.tar']
['GSE187418']	Transcriptomics	Other	total RNA	7	Homo sapiens	GS5 | human glioblastoma stem cells					[HuGene-2_0-st] Affymetrix Human Gene 2.0 ST Array [transcript (gene) version]	['ftp://ftp.ncbi.nlm.nih.gov/geo/series/GSE187nnn/GSE187418/suppl/GSE187418_RAW.tar']
['GSE187462']	Epigenomics	ATAC-seq	genomic DNA	2	Homo sapiens	motor neuron			male	6 year	Illumina NovaSeq 6000 (Homo sapiens)	['ftp://ftp.ncbi.nlm.nih.gov/geo/series/GSE187nnn/GSE187462/suppl/GSE187462_ENCFF347BUJ_pseudoreplicated_peaks_GRCh38.bed.gz', 'ftp://ftp.ncbi.nlm.nih.gov/geo/series/GSE187nnn/GSE187462/suppl/GSE187462_ENCFF528NRN_IDR_ranked_peaks_GRCh38.bed.gz', 'ftp://ftp.ncbi.nlm.nih.gov/geo/series/GSE187nnn/GSE187462/suppl/GSE187462_ENCFF610SOB_replicated_peaks_GRCh38.bed.gz', 'ftp://ftp.ncbi.nlm.nih.gov/geo/…
['GSE187463']	Epigenomics	ChIP-seq	genomic DNA	2	Homo sapiens	motor neuron			male	6 year	Illumina NovaSeq 6000 (Homo sapiens)	['ftp://ftp.ncbi.nlm.nih.gov/geo/series/GSE187nnn/GSE187463/suppl/GSE187463_ENCFF817IVB_pseudoreplicated_peaks_GRCh38.bed.gz', 'ftp://ftp.ncbi.nlm.nih.gov/geo/series/GSE187nnn/GSE187463/suppl/GSE187463_ENCFF853JMX_replicated_peaks_GRCh38.bed.gz', 'ftp://ftp.ncbi.nlm.nih.gov/geo/series/GSE187nnn/GSE187463/suppl/GSE187463_RAW.tar']
['GSE187508']	Epigenomics	ChIP-seq	genomic DNA	2	Homo sapiens	motor neuron			male	49 year	Illumina NovaSeq 6000 (Homo sapiens)	['ftp://ftp.ncbi.nlm.nih.gov/geo/series/GSE187nnn/GSE187508/suppl/GSE187508_ENCFF863JPW_replicated_peaks_GRCh38.bed.gz', 'ftp://ftp.ncbi.nlm.nih.gov/geo/series/GSE187nnn/GSE187508/suppl/GSE187508_ENCFF991FFY_pseudoreplicated_peaks_GRCh38.bed.gz', 'ftp://ftp.ncbi.nlm.nih.gov/geo/series/GSE187nnn/GSE187508/suppl/GSE187508_RAW.tar']
['GSE187543']	Epigenomics	ATAC-seq	genomic DNA	2	Homo sapiens	motor neuron			male	47 year	Illumina NovaSeq 6000 (Homo sapiens)	['ftp://ftp.ncbi.nlm.nih.gov/geo/series/GSE187nnn/GSE187543/suppl/GSE187543_ENCFF032UMX_IDR_thresholded_peaks_GRCh38.bed.gz', 'ftp://ftp.ncbi.nlm.nih.gov/geo/series/GSE187nnn/GSE187543/suppl/GSE187543_ENCFF177WUV_IDR_ranked_peaks_GRCh38.bed.gz', 'ftp://ftp.ncbi.nlm.nih.gov/geo/series/GSE187nnn/GSE187543/suppl/GSE187543_ENCFF268ZQS_IDR_ranked_peaks_GRCh38.bed.gz', 'ftp://ftp.ncbi.nlm.nih.gov/geo/s…
['GSE187580']	Epigenomics	ChIP-seq	genomic DNA	2	Homo sapiens	motor neuron			male	47 year	Illumina NovaSeq 6000 (Homo sapiens)	['ftp://ftp.ncbi.nlm.nih.gov/geo/series/GSE187nnn/GSE187580/suppl/GSE187580_ENCFF153WWO_pseudoreplicated_peaks_GRCh38.bed.gz', 'ftp://ftp.ncbi.nlm.nih.gov/geo/series/GSE187nnn/GSE187580/suppl/GSE187580_ENCFF246QVL_replicated_peaks_GRCh38.bed.gz', 'ftp://ftp.ncbi.nlm.nih.gov/geo/series/GSE187nnn/GSE187580/suppl/GSE187580_RAW.tar']
['GSE187594']	Epigenomics	ChIP-seq	genomic DNA	2	Homo sapiens	motor neuron			male	49 year	Illumina NovaSeq 6000 (Homo sapiens)	['ftp://ftp.ncbi.nlm.nih.gov/geo/series/GSE187nnn/GSE187594/suppl/GSE187594_ENCFF518ICW_pseudoreplicated_peaks_GRCh38.bed.gz', 'ftp://ftp.ncbi.nlm.nih.gov/geo/series/GSE187nnn/GSE187594/suppl/GSE187594_ENCFF655SUV_replicated_peaks_GRCh38.bed.gz', 'ftp://ftp.ncbi.nlm.nih.gov/geo/series/GSE187nnn/GSE187594/suppl/GSE187594_RAW.tar']
['GSE187612']	Epigenomics	ChIP-seq	genomic DNA	2	Homo sapiens	motor neuron			female	unknown;not collected	Illumina NovaSeq 6000 (Homo sapiens)	['ftp://ftp.ncbi.nlm.nih.gov/geo/series/GSE187nnn/GSE187612/suppl/GSE187612_ENCFF535MNS_pseudoreplicated_peaks_GRCh38.bed.gz', 'ftp://ftp.ncbi.nlm.nih.gov/geo/series/GSE187nnn/GSE187612/suppl/GSE187612_ENCFF706NPU_replicated_peaks_GRCh38.bed.gz', 'ftp://ftp.ncbi.nlm.nih.gov/geo/series/GSE187nnn/GSE187612/suppl/GSE187612_RAW.tar']
['GSE187622']	Epigenomics	ChIP-seq	genomic DNA	2	Homo sapiens	motor neuron			male	47 year	Illumina NovaSeq 6000 (Homo sapiens)	['ftp://ftp.ncbi.nlm.nih.gov/geo/series/GSE187nnn/GSE187622/suppl/GSE187622_ENCFF031UQO_replicated_peaks_GRCh38.bed.gz', 'ftp://ftp.ncbi.nlm.nih.gov/geo/series/GSE187nnn/GSE187622/suppl/GSE187622_ENCFF707MQP_pseudoreplicated_peaks_GRCh38.bed.gz', 'ftp://ftp.ncbi.nlm.nih.gov/geo/series/GSE187nnn/GSE187622/suppl/GSE187622_RAW.tar']
['GSE187630']	Epigenomics	ChIP-seq	genomic DNA	2	Homo sapiens	motor neuron			male	55 year	Illumina NovaSeq 6000 (Homo sapiens)	['ftp://ftp.ncbi.nlm.nih.gov/geo/series/GSE187nnn/GSE187630/suppl/GSE187630_ENCFF294IIV_pseudoreplicated_peaks_GRCh38.bed.gz', 'ftp://ftp.ncbi.nlm.nih.gov/geo/series/GSE187nnn/GSE187630/suppl/GSE187630_ENCFF579MGE_replicated_peaks_GRCh38.bed.gz', 'ftp://ftp.ncbi.nlm.nih.gov/geo/series/GSE187nnn/GSE187630/suppl/GSE187630_RAW.tar']
['GSE187695']	Epigenomics	ATAC-seq	genomic DNA	2	Homo sapiens	motor neuron			male	47 year	Illumina NovaSeq 6000 (Homo sapiens)	['ftp://ftp.ncbi.nlm.nih.gov/geo/series/GSE187nnn/GSE187695/suppl/GSE187695_ENCFF104QTD_IDR_thresholded_peaks_GRCh38.bed.gz', 'ftp://ftp.ncbi.nlm.nih.gov/geo/series/GSE187nnn/GSE187695/suppl/GSE187695_ENCFF157BDU_IDR_ranked_peaks_GRCh38.bed.gz', 'ftp://ftp.ncbi.nlm.nih.gov/geo/series/GSE187nnn/GSE187695/suppl/GSE187695_ENCFF243WIM_conservative_IDR_thresholded_peaks_GRCh38.bed.gz', 'ftp://ftp.ncbi…
['GSE187703']	Epigenomics	ChIP-seq	genomic DNA	2	Homo sapiens	motor neuron			male	55 year	Illumina NovaSeq 6000 (Homo sapiens)	['ftp://ftp.ncbi.nlm.nih.gov/geo/series/GSE187nnn/GSE187703/suppl/GSE187703_ENCFF149XGC_pseudoreplicated_peaks_GRCh38.bed.gz', 'ftp://ftp.ncbi.nlm.nih.gov/geo/series/GSE187nnn/GSE187703/suppl/GSE187703_ENCFF913OWO_replicated_peaks_GRCh38.bed.gz', 'ftp://ftp.ncbi.nlm.nih.gov/geo/series/GSE187nnn/GSE187703/suppl/GSE187703_RAW.tar']
['GSE187713']	Epigenomics	ChIP-seq	genomic DNA	2	Homo sapiens	motor neuron			male	47 year	Illumina NovaSeq 6000 (Homo sapiens)	['ftp://ftp.ncbi.nlm.nih.gov/geo/series/GSE187nnn/GSE187713/suppl/GSE187713_ENCFF605EAL_replicated_peaks_GRCh38.bed.gz', 'ftp://ftp.ncbi.nlm.nih.gov/geo/series/GSE187nnn/GSE187713/suppl/GSE187713_ENCFF855BLF_pseudoreplicated_peaks_GRCh38.bed.gz', 'ftp://ftp.ncbi.nlm.nih.gov/geo/series/GSE187nnn/GSE187713/suppl/GSE187713_RAW.tar']
['GSE187737']	Epigenomics	ATAC-seq	genomic DNA	2	Homo sapiens	motor neuron			male	6 year	Illumina NovaSeq 6000 (Homo sapiens)	['ftp://ftp.ncbi.nlm.nih.gov/geo/series/GSE187nnn/GSE187737/suppl/GSE187737_ENCFF366LPB_IDR_ranked_peaks_GRCh38.bed.gz', 'ftp://ftp.ncbi.nlm.nih.gov/geo/series/GSE187nnn/GSE187737/suppl/GSE187737_ENCFF487GKW_replicated_peaks_GRCh38.bed.gz', 'ftp://ftp.ncbi.nlm.nih.gov/geo/series/GSE187nnn/GSE187737/suppl/GSE187737_ENCFF526ZCC_conservative_IDR_thresholded_peaks_GRCh38.bed.gz', 'ftp://ftp.ncbi.nlm.…
['GSE187762']	Transcriptomics	Other	total RNA	2	Homo sapiens				female	36 year	Illumina NovaSeq 6000 (Homo sapiens)	['ftp://ftp.ncbi.nlm.nih.gov/geo/series/GSE187nnn/GSE187762/suppl/GSE187762_RAW.tar']
['GSE187767']	Epigenomics	ChIP-seq	genomic DNA	2	Homo sapiens	motor neuron			male	47 year	Illumina NovaSeq 6000 (Homo sapiens)	['ftp://ftp.ncbi.nlm.nih.gov/geo/series/GSE187nnn/GSE187767/suppl/GSE187767_ENCFF071YEU_pseudoreplicated_peaks_GRCh38.bed.gz', 'ftp://ftp.ncbi.nlm.nih.gov/geo/series/GSE187nnn/GSE187767/suppl/GSE187767_ENCFF318RYU_replicated_peaks_GRCh38.bed.gz', 'ftp://ftp.ncbi.nlm.nih.gov/geo/series/GSE187nnn/GSE187767/suppl/GSE187767_RAW.tar']
['GSE187775']	Epigenomics	ChIP-seq	genomic DNA	2	Homo sapiens	motor neuron			male	47 year	Illumina NovaSeq 6000 (Homo sapiens)	['ftp://ftp.ncbi.nlm.nih.gov/geo/series/GSE187nnn/GSE187775/suppl/GSE187775_ENCFF226JTA_replicated_peaks_GRCh38.bed.gz', 'ftp://ftp.ncbi.nlm.nih.gov/geo/series/GSE187nnn/GSE187775/suppl/GSE187775_ENCFF916FML_pseudoreplicated_peaks_GRCh38.bed.gz', 'ftp://ftp.ncbi.nlm.nih.gov/geo/series/GSE187nnn/GSE187775/suppl/GSE187775_RAW.tar']
['GSE187790']	Epigenomics	ATAC-seq	genomic DNA	2	Homo sapiens	motor neuron			female	not collected;unknown	Illumina NovaSeq 6000 (Homo sapiens)	['ftp://ftp.ncbi.nlm.nih.gov/geo/series/GSE187nnn/GSE187790/suppl/GSE187790_ENCFF010FOR_replicated_peaks_GRCh38.bed.gz', 'ftp://ftp.ncbi.nlm.nih.gov/geo/series/GSE187nnn/GSE187790/suppl/GSE187790_ENCFF061TIM_conservative_IDR_thresholded_peaks_GRCh38.bed.gz', 'ftp://ftp.ncbi.nlm.nih.gov/geo/series/GSE187nnn/GSE187790/suppl/GSE187790_ENCFF153JMK_IDR_ranked_peaks_GRCh38.bed.gz', 'ftp://ftp.ncbi.nlm.…
['GSE187825']	Transcriptomics	Other	total RNA	2	Homo sapiens				female	36 year	Illumina NovaSeq 6000 (Homo sapiens)	['ftp://ftp.ncbi.nlm.nih.gov/geo/series/GSE187nnn/GSE187825/suppl/GSE187825_RAW.tar']
['GSE187829']	Epigenomics	ChIP-seq	genomic DNA	2	Homo sapiens	motor neuron			male	6 year	Illumina NovaSeq 6000 (Homo sapiens)	['ftp://ftp.ncbi.nlm.nih.gov/geo/series/GSE187nnn/GSE187829/suppl/GSE187829_ENCFF811BQV_replicated_peaks_GRCh38.bed.gz', 'ftp://ftp.ncbi.nlm.nih.gov/geo/series/GSE187nnn/GSE187829/suppl/GSE187829_ENCFF867WVM_pseudoreplicated_peaks_GRCh38.bed.gz', 'ftp://ftp.ncbi.nlm.nih.gov/geo/series/GSE187nnn/GSE187829/suppl/GSE187829_RAW.tar']
['GSE187876']	Epigenomics	ATAC-seq	genomic DNA	2	Homo sapiens	motor neuron			male	55 year	Illumina NovaSeq 6000 (Homo sapiens)	['ftp://ftp.ncbi.nlm.nih.gov/geo/series/GSE187nnn/GSE187876/suppl/GSE187876_ENCFF371YST_IDR_ranked_peaks_GRCh38.bed.gz', 'ftp://ftp.ncbi.nlm.nih.gov/geo/series/GSE187nnn/GSE187876/suppl/GSE187876_ENCFF604VEC_replicated_peaks_GRCh38.bed.gz', 'ftp://ftp.ncbi.nlm.nih.gov/geo/series/GSE187nnn/GSE187876/suppl/GSE187876_ENCFF676VPZ_IDR_ranked_peaks_GRCh38.bed.gz', 'ftp://ftp.ncbi.nlm.nih.gov/geo/series…
['GSE187929']	Epigenomics	ChIP-seq	genomic DNA	2	Homo sapiens	motor neuron			female	not collected;unknown	Illumina NovaSeq 6000 (Homo sapiens)	['ftp://ftp.ncbi.nlm.nih.gov/geo/series/GSE187nnn/GSE187929/suppl/GSE187929_ENCFF284BCD_pseudoreplicated_peaks_GRCh38.bed.gz', 'ftp://ftp.ncbi.nlm.nih.gov/geo/series/GSE187nnn/GSE187929/suppl/GSE187929_ENCFF493FAP_replicated_peaks_GRCh38.bed.gz', 'ftp://ftp.ncbi.nlm.nih.gov/geo/series/GSE187nnn/GSE187929/suppl/GSE187929_RAW.tar']
['GSE18798']	Transcriptomics	Other	total RNA	6	Homo sapiens	U373		none;ethanol;ethanol and PonA		day 1;day 2	[HG_U95Av2] Affymetrix Human Genome U95 Version 2 Array	['ftp://ftp.ncbi.nlm.nih.gov/geo/series/GSE18nnn/GSE18798/suppl/GSE18798_RAW.tar']
['GSE188037']	Epigenomics	ATAC-seq	genomic DNA	2	Homo sapiens	motor neuron			male	49 year	Illumina NovaSeq 6000 (Homo sapiens)	['ftp://ftp.ncbi.nlm.nih.gov/geo/series/GSE188nnn/GSE188037/suppl/GSE188037_ENCFF325MSG_conservative_IDR_thresholded_peaks_GRCh38.bed.gz', 'ftp://ftp.ncbi.nlm.nih.gov/geo/series/GSE188nnn/GSE188037/suppl/GSE188037_ENCFF432VON_IDR_thresholded_peaks_GRCh38.bed.gz', 'ftp://ftp.ncbi.nlm.nih.gov/geo/series/GSE188nnn/GSE188037/suppl/GSE188037_ENCFF553KVP_pseudoreplicated_peaks_GRCh38.bed.gz', 'ftp://ft…
['GSE18804']	Transcriptomics	Other	total RNA	9	Mus musculus	spleen | monocytes, macrophages;spleen | monocytes, tumor associated macrophages			female	8w old	[MoGene-1_0-st] Affymetrix Mouse Gene 1.0 ST Array [transcript (gene) version]	['ftp://ftp.ncbi.nlm.nih.gov/geo/series/GSE18nnn/GSE18804/suppl/GSE18804_RAW.tar']
['GSE188054']	Epigenomics	ChIP-seq	genomic DNA	2	Homo sapiens	motor neuron			male	55 year	Illumina NovaSeq 6000 (Homo sapiens)	['ftp://ftp.ncbi.nlm.nih.gov/geo/series/GSE188nnn/GSE188054/suppl/GSE188054_ENCFF308PHN_pseudoreplicated_peaks_GRCh38.bed.gz', 'ftp://ftp.ncbi.nlm.nih.gov/geo/series/GSE188nnn/GSE188054/suppl/GSE188054_ENCFF852WHF_replicated_peaks_GRCh38.bed.gz', 'ftp://ftp.ncbi.nlm.nih.gov/geo/series/GSE188nnn/GSE188054/suppl/GSE188054_RAW.tar']
['GSE188100']	Epigenomics	ATAC-seq	genomic DNA	2	Homo sapiens	motor neuron			male	55 year	Illumina NovaSeq 6000 (Homo sapiens)	['ftp://ftp.ncbi.nlm.nih.gov/geo/series/GSE188nnn/GSE188100/suppl/GSE188100_ENCFF052TGW_replicated_peaks_GRCh38.bed.gz', 'ftp://ftp.ncbi.nlm.nih.gov/geo/series/GSE188nnn/GSE188100/suppl/GSE188100_ENCFF201ZDJ_pseudoreplicated_peaks_GRCh38.bed.gz', 'ftp://ftp.ncbi.nlm.nih.gov/geo/series/GSE188nnn/GSE188100/suppl/GSE188100_ENCFF252ABQ_IDR_ranked_peaks_GRCh38.bed.gz', 'ftp://ftp.ncbi.nlm.nih.gov/geo/…
['GSE188133']	Epigenomics	ChIP-seq	genomic DNA	2	Homo sapiens	motor neuron			female	not collected;unknown	Illumina NovaSeq 6000 (Homo sapiens)	['ftp://ftp.ncbi.nlm.nih.gov/geo/series/GSE188nnn/GSE188133/suppl/GSE188133_ENCFF788KZX_pseudoreplicated_peaks_GRCh38.bed.gz', 'ftp://ftp.ncbi.nlm.nih.gov/geo/series/GSE188nnn/GSE188133/suppl/GSE188133_ENCFF921ZNE_replicated_peaks_GRCh38.bed.gz', 'ftp://ftp.ncbi.nlm.nih.gov/geo/series/GSE188nnn/GSE188133/suppl/GSE188133_RAW.tar']
['GSE188159']	Epigenomics	ChIP-seq	genomic DNA	2	Homo sapiens	motor neuron			male	47 year	Illumina NovaSeq 6000 (Homo sapiens)	['ftp://ftp.ncbi.nlm.nih.gov/geo/series/GSE188nnn/GSE188159/suppl/GSE188159_ENCFF061ZQE_pseudoreplicated_peaks_GRCh38.bed.gz', 'ftp://ftp.ncbi.nlm.nih.gov/geo/series/GSE188nnn/GSE188159/suppl/GSE188159_ENCFF930MKV_replicated_peaks_GRCh38.bed.gz', 'ftp://ftp.ncbi.nlm.nih.gov/geo/series/GSE188nnn/GSE188159/suppl/GSE188159_RAW.tar']
['GSE188163']	Epigenomics	ChIP-seq	genomic DNA	2	Homo sapiens	neural crest cell			female	5 day	Illumina NextSeq 500 (Homo sapiens)	['ftp://ftp.ncbi.nlm.nih.gov/geo/series/GSE188nnn/GSE188163/suppl/GSE188163_ENCFF627UGT_pseudoreplicated_peaks_GRCh38.bed.gz', 'ftp://ftp.ncbi.nlm.nih.gov/geo/series/GSE188nnn/GSE188163/suppl/GSE188163_RAW.tar']
['GSE188226']	Epigenomics	Other	genomic DNA	11	Homo sapiens	human foreskin	Control;Medulloblastoma;Glioblastoma		male		Infinium MethylationEPIC	['ftp://ftp.ncbi.nlm.nih.gov/geo/series/GSE188nnn/GSE188226/suppl/GSE188226_RAW.tar', 'ftp://ftp.ncbi.nlm.nih.gov/geo/series/GSE188nnn/GSE188226/suppl/GSE188226_signal_intensities.txt.gz']
['GSE188227']	Epigenomics	Other	genomic DNA	12	Homo sapiens	human foreskin	glioblastoma;control		male		Infinium MethylationEPIC	['ftp://ftp.ncbi.nlm.nih.gov/geo/series/GSE188nnn/GSE188227/suppl/GSE188227_RAW.tar', 'ftp://ftp.ncbi.nlm.nih.gov/geo/series/GSE188nnn/GSE188227/suppl/GSE188227_signal_intensities.txt.gz']
['GSE188228']	Transcriptomics	RNA-Seq	total RNA	27	Homo sapiens	induced pluripotent cell line	wild type;blank;meduloblastoma;glioblastoma		male		Illumina HiSeq 3000 (Homo sapiens)	['ftp://ftp.ncbi.nlm.nih.gov/geo/series/GSE188nnn/GSE188228/suppl/GSE188228_processed_RNASeq.txt.gz']
['GSE188393']	Transcriptomics	RNA-Seq	total RNA	13	Homo sapiens	Hematopoietic		without tumor co-culture;co-culture with glioblastoma cells			Illumina NextSeq 500 (Homo sapiens)	['ftp://ftp.ncbi.nlm.nih.gov/geo/series/GSE188nnn/GSE188393/suppl/GSE188393_RAW.tar']
['GSE188547']	Epigenomics	Other	genomic DNA	112	Homo sapiens		glioblastoma		male;female	13;34;35;37;39;40;42;44;45;46;47;48;49;50;51;52;53;55;56;57;58;59;60;61;62;63;64;65;66;67;68;69;70;71;72;73;74;75;76;77;78;79;80;81;83;84	Infinium MethylationEPIC	['ftp://ftp.ncbi.nlm.nih.gov/geo/series/GSE188nnn/GSE188547/suppl/GSE188547_RAW.tar']
['GSE188739']	Transcriptomics	RNA-Seq	polyA RNA	5	Homo sapiens	n/a | fresh frozen tissue;CI0000034930 | patient derived cell line;CI0000035099 | patient derived cell line;CI0000034438 | patient derived cell line;CI0000034840 | patient derived cell line	glioma | 4		M;F	25;71;46	Illumina HiSeq 2500 (Homo sapiens);Illumina NovaSeq 6000 (Homo sapiens)	['ftp://ftp.ncbi.nlm.nih.gov/geo/series/GSE188nnn/GSE188739/suppl/GSE188739_RAW.tar']
['GSE188771']	Transcriptomics	RNA-Seq	polyA RNA	0							Illumina NextSeq 500 (Mus musculus)	['ftp://ftp.ncbi.nlm.nih.gov/geo/series/GSE188nnn/GSE188771/suppl/GSE188771_modified_readcount.csv.gz']
['GSE188772']	Transcriptomics	RNA-Seq	total RNA	6	Mus musculus	Corpus callosum | FACS-sorted cancer cells;Cortex | FACS-sorted cancer cells;Tumor center | FACS-sorted cancer cells				Adult	HiSeq X Ten (Mus musculus)	['ftp://ftp.ncbi.nlm.nih.gov/geo/series/GSE188nnn/GSE188772/suppl/GSE188772_RAW.tar']
['GSE188773']	Transcriptomics	RNA-Seq	['polyA RNA', 'total RNA']	7	Mus musculus	FACS-sorted tumor cells	Glioblastoma			Adult	Illumina NextSeq 500 (Mus musculus);HiSeq X Ten (Mus musculus)	['ftp://ftp.ncbi.nlm.nih.gov/geo/series/GSE188nnn/GSE188773/suppl/GSE188773_RAW.tar']
['GSE18883']	Transcriptomics	Other	total RNA	0							Illumina HumanWG-6 v3.0 expression beadchip	['ftp://ftp.ncbi.nlm.nih.gov/geo/series/GSE18nnn/GSE18883/suppl/GSE18883_RAW.tar', 'ftp://ftp.ncbi.nlm.nih.gov/geo/series/GSE18nnn/GSE18883/suppl/GSE18883_non_normalized.txt.gz']
['GSE18890']	Epigenomics	Other	genomic DNA	0							Agilent Homo sapiens 8x15 array 15K	['ftp://ftp.ncbi.nlm.nih.gov/geo/series/GSE18nnn/GSE18890/suppl/GSE18890_RAW.tar']
['GSE18892']	Genomics	Other	['genomic DNA', 'total RNA']	13	Homo sapiens	U87MG					[HG-U133_Plus_2] Affymetrix Human Genome U133 Plus 2.0 Array;Agilent-014706 Human Promoter ChIP-on-Chip Set 244K, Microarray 1 of 2 G4489A (Feature Number version)	['ftp://ftp.ncbi.nlm.nih.gov/geo/series/GSE18nnn/GSE18892/suppl/GSE18892_RAW.tar']
['GSE188924']	Transcriptomics	RNA-Seq	total RNA	12	Homo sapiens	human melanoma cells					Illumina NextSeq 500 (Homo sapiens)	[]
['GSE18894']	Transcriptomics	Other	total RNA	4	Homo sapiens	migratory cells | U251 glioma cells;non-migratory cells | MCF7 breast carcinoma					Agilent-019118 Human miRNA Microarray 2.0 G4470B (Feature Number version)	['ftp://ftp.ncbi.nlm.nih.gov/geo/series/GSE18nnn/GSE18894/suppl/GSE18894_RAW.tar']
['GSE188958']	Genomics	RNA-Seq	['genomic DNA', 'total RNA']	29	Homo sapiens	SF268;SKMG3;TS895		untreated;vehicle;neratinib 1.5uM;neratinib 2uM;osimertinib 3uM;neratinib 675 nM;neratinib 40mg/kg		0 hr;21 days;14 days;6 hr;72 hr;3 hr	Illumina HiSeq 2000 (Homo sapiens);Illumina MiSeq (Homo sapiens);Illumina NextSeq 500 (Homo sapiens)	['ftp://ftp.ncbi.nlm.nih.gov/geo/series/GSE188nnn/GSE188958/suppl/GSE188958_in_vivo_TS895_neratinib.txt.gz', 'ftp://ftp.ncbi.nlm.nih.gov/geo/series/GSE188nnn/GSE188958/suppl/GSE188958_tkov3_index.stab.txt.gz', 'ftp://ftp.ncbi.nlm.nih.gov/geo/series/GSE188nnn/GSE188958/suppl/GSE188958_tkov3_plasmid.fq.trim.results.gz']
['GSE18899']	Genomics	Other	['genomic DNA', 'total RNA']	12	Homo sapiens	non-migratory cells | MCF-7 breast carcinoma;migratory cells | U251 glioma cells;non-migratory cells | MCF7 breast carcinoma					Illumina HumanWG-6 v3.0 expression beadchip;Agilent-019118 Human miRNA Microarray 2.0 G4470B (Feature Number version);Agilent Homo sapiens 8x15 array 15K	['ftp://ftp.ncbi.nlm.nih.gov/geo/series/GSE18nnn/GSE18899/suppl/GSE18899_RAW.tar']
['GSE189517']	Transcriptomics	RNA-Seq	polyA RNA	0							Illumina NextSeq 500 (Mus musculus)	['ftp://ftp.ncbi.nlm.nih.gov/geo/series/GSE189nnn/GSE189517/suppl/GSE189517_mouseGliomasPDGFB_expected_counts.csv.gz']
['GSE189541']	Transcriptomics	RNA-Seq	total RNA	7	Mus musculus	GBM				3 months	Illumina NovaSeq 6000 (Mus musculus)	['ftp://ftp.ncbi.nlm.nih.gov/geo/series/GSE189nnn/GSE189541/suppl/GSE189541_RNA-seq_Model1_NPCTKO_and_Model2_NSCHRas_shP53_raw_count.txt.gz', 'ftp://ftp.ncbi.nlm.nih.gov/geo/series/GSE189nnn/GSE189541/suppl/GSE189541_RNA-seq_Model1_NPCTKO_and_Model2_NSCHRas_shp53_FPKM.txt.gz']
['GSE189577']	Transcriptomics	RNA-Seq	polyA RNA	2	Mus musculus	Glioma cells					Illumina NextSeq 500 (Mus musculus)	['ftp://ftp.ncbi.nlm.nih.gov/geo/series/GSE189nnn/GSE189577/suppl/GSE189577_RAW.tar']
['GSE189605']	Transcriptomics	RNA-Seq	polyA RNA	24	Mus musculus	Glioma cells;Glioma-surrounding cells					Illumina NextSeq 500 (Mus musculus)	['ftp://ftp.ncbi.nlm.nih.gov/geo/series/GSE189nnn/GSE189605/suppl/GSE189605_GSE189517_mouseGliomasPDGFB_expected_counts.csv.gz', 'ftp://ftp.ncbi.nlm.nih.gov/geo/series/GSE189nnn/GSE189605/suppl/GSE189605_RAW.tar']
['GSE189650']	Transcriptomics	RNA-Seq	nuclear RNA	3	Homo sapiens;Mus musculus	primary tumor biopsy;patient-derived xenograft;recurrent tumor biopsy		XRT/TMZ and untreated			Illumina NovaSeq 6000 (Mus musculus);Illumina NovaSeq 6000 (Homo sapiens)	['ftp://ftp.ncbi.nlm.nih.gov/geo/series/GSE189nnn/GSE189650/suppl/GSE189650_RAW.tar']
['GSE189781']	Transcriptomics	RNA-Seq	total RNA	15	Homo sapiens	Glioblastoma patient derived cancer stem cell		DMSO;HLM006474_10uM;HLM006474_15uM;S3I-201;HLM006474_10uM and S3I-201			HiSeq X Ten (Homo sapiens)	['ftp://ftp.ncbi.nlm.nih.gov/geo/series/GSE189nnn/GSE189781/suppl/GSE189781_DMSO_HLM10_HLM15_S3I_HLM_S3I_TPM_matrix_fin.txt.gz']
['GSE190129']	Transcriptomics	RNA-Seq	total RNA	36	Homo sapiens;Mus musculus		glioblastoma	untreated;temozolomide treated			Illumina HiSeq 4000 (Homo sapiens);Illumina HiSeq 4000 (Mus musculus);Illumina NovaSeq 6000 (Homo sapiens)	['ftp://ftp.ncbi.nlm.nih.gov/geo/series/GSE190nnn/GSE190129/suppl/GSE190129_RAW.tar', 'ftp://ftp.ncbi.nlm.nih.gov/geo/series/GSE190nnn/GSE190129/suppl/GSE190129_humanGBM_bulkRNA_F3sort.csv.gz', 'ftp://ftp.ncbi.nlm.nih.gov/geo/series/GSE190nnn/GSE190129/suppl/GSE190129_mouseGBM_bulkRNA_GFPsort.csv.gz']
['GSE190154']	Transcriptomics	RNA-Seq	total RNA	2	Mus musculus	GBM				3 months	Illumina NovaSeq 6000 (Mus musculus)	['ftp://ftp.ncbi.nlm.nih.gov/geo/series/GSE190nnn/GSE190154/suppl/GSE190154_RAW.tar']
['GSE1902']	Transcriptomics	Other	total RNA	88	Homo sapiens	bone marrow | flow-sorted | Stem Proginitor Cells, CD34+, CD38+;bone marrow | flow-sorted | Acute myelogenous leukemia;brain | bulk;brain | cell line;brain | cell line | Medulloblastoma cell line;brain | cell line | Medulloblastoma;mammary gland | antibody purified | ER+, PR+, HER2-, grade II;mammary gland | antibody purified | Grade II, ER+, PR+, Her2- tumor;mammary gland | antibody purified | G…			unknown;male;female;male and female	Spontaneously aborted male/female Caucasian fetuses, ages 20-33 weeks;unknown;5;9;47;28;44 yrs;71 yrs;32;50;unknowm;55;34;11;22;58;44;52;Passage 20 after derivation;p31;p54;p22;passage 22;passage 33;passage 38;passage 16;p36;passage 50;69;60;53;43;67;72;25-59 yrs;41-66 year old pool of 7 donors;3;39;45;71;68	SAGE:17:NlaIII:Homo sapiens	[]
['GSE190504']	Transcriptomics	RNA-Seq	total RNA	88	Homo sapiens	Glioma	Diffuse glioma	Untreated;Treated (Radiotherapy);Treated;Treated (Radiochemotherapy);Treated (Chemotherapy)			Illumina NovaSeq 6000 (Homo sapiens)	[]
['GSE190638']	Transcriptomics	RNA-Seq	total RNA	6	Homo sapiens	TS543 | Glioblastoma patient derived cancer stem cell		GFP;RNF8			HiSeq X Ten (Homo sapiens)	['ftp://ftp.ncbi.nlm.nih.gov/geo/series/GSE190nnn/GSE190638/suppl/GSE190638_TPM_RNF8_OE_supplementary.txt.gz']
['GSE190804']	Transcriptomics	RNA-Seq	total RNA	9	Homo sapiens	Glioblastoma patient derived cancer stem cell		shNT;shM8-1;shM8-2			HiSeq X Ten (Homo sapiens)	['ftp://ftp.ncbi.nlm.nih.gov/geo/series/GSE190nnn/GSE190804/suppl/GSE190804_METTL8_KD_TPM_gene_expression.txt.gz']
['GSE190816']	Transcriptomics	RNA-Seq	total RNA	9	Homo sapiens	A498 | clear cell renal cell carcinoma (ccRCC) cells		sh29;sh45;sh46;shCtrl			Illumina NovaSeq 6000 (Homo sapiens)	['ftp://ftp.ncbi.nlm.nih.gov/geo/series/GSE190nnn/GSE190816/suppl/GSE190816_RAW.tar', 'ftp://ftp.ncbi.nlm.nih.gov/geo/series/GSE190nnn/GSE190816/suppl/GSE190816_STING_RNA_combined_geneLevel_TPMs.txt.gz']
['GSE190930']	Transcriptomics	RNA-Seq	total RNA	1	Homo sapiens	brain				adult	Sequel II (Homo sapiens)	['ftp://ftp.ncbi.nlm.nih.gov/geo/series/GSE190nnn/GSE190930/suppl/GSE190930_RAW.tar']
['GSE190950']	Transcriptomics	RNA-Seq	total RNA	6	Homo sapiens	U251 | glioblastoma cell	glioblastoma	siNC;siNONO			Illumina HiSeq 4000 (Homo sapiens)	['ftp://ftp.ncbi.nlm.nih.gov/geo/series/GSE190nnn/GSE190950/suppl/GSE190950_Processed_Data_Files.txt.gz']
['GSE190953']	Epigenomics	Other	genomic DNA	24	Homo sapiens	Recurrent GBM;Primary GBM					Illumina HumanMethylation450 BeadChip (HumanMethylation450_15017482)	['ftp://ftp.ncbi.nlm.nih.gov/geo/series/GSE190nnn/GSE190953/suppl/GSE190953_RAW.tar']
['GSE191021']	Transcriptomics	RNA-Seq	total RNA	6	Homo sapiens	GSC P3 | glioblastoma cell	glioblastoma	siNC;siNONO			Illumina HiSeq 4000 (Homo sapiens)	['ftp://ftp.ncbi.nlm.nih.gov/geo/series/GSE191nnn/GSE191021/suppl/GSE191021_Processed_Data_Files.txt.gz']
['GSE19112']	Transcriptomics	Other	total RNA	76	Homo sapiens	pool of 15 human cell lines			male, disease state: schizophrenia, agent: clozapine;male, disease state: control;male, disease state: schizophrenia, agent: haloperidol;male, disease state: schizophrenia, agent: risperidone		HAC Human 2.3K	[]
['GSE191126']	Transcriptomics	Other	total RNA	24	Homo sapiens			DMSO;Trichostatin A Treatment;Vorinostat Treatment			[Clariom_S_Human] Affymetrix Clariom S Assay, Human (Includes Pico Assay)	['ftp://ftp.ncbi.nlm.nih.gov/geo/series/GSE191nnn/GSE191126/suppl/GSE191126_RAW.tar']
['GSE19113']	Transcriptomics	Other	total RNA	34	Mus musculus	C17.2;NSC					Illumina MouseWG-6 v2.0 expression beadchip	['ftp://ftp.ncbi.nlm.nih.gov/geo/series/GSE19nnn/GSE19113/suppl/GSE19113_RAW.tar']
['GSE19114']	Transcriptomics	Other	total RNA	74	Homo sapiens	SNB19;BTIC				72h	Illumina HumanHT-12 V3.0 expression beadchip	['ftp://ftp.ncbi.nlm.nih.gov/geo/series/GSE19nnn/GSE19114/suppl/GSE19114_RAW.tar']
['GSE1923']	Transcriptomics	Other	total RNA	15	Homo sapiens						[HG_U95Av2] Affymetrix Human Genome U95 Version 2 Array	['ftp://ftp.ncbi.nlm.nih.gov/geo/series/GSE1nnn/GSE1923/suppl/GSE1923_RAW.tar']
['GSE192678']	Transcriptomics	RNA-Seq	total RNA	12	Homo sapiens	LN229 | Glioblastoma Multiforme Cells;T98G | Glioblastoma Multiforme Cells					Illumina NovaSeq 6000 (Homo sapiens)	[]
['GSE192710']	Epigenomics	ChIP-seq	['genomic DNA', 'total RNA']	35	Homo sapiens	E2S;G7S		Control Rep1;Control Rep2;Control Rep3;EPZ6438 Rep1;EPZ6438 Rep2;EPZ6438 Rep3;GSK343 Rep1;GSK343 Rep2;GSK343 Rep3;UNC1999 Rep2;UNC1999 Rep3;UNC1999 Rep1;untreated;EPZ6438			Illumina NextSeq 500 (Homo sapiens)	['ftp://ftp.ncbi.nlm.nih.gov/geo/series/GSE192nnn/GSE192710/suppl/GSE192710_E2_EPZ-GSK-UNC_counts.txt.gz', 'ftp://ftp.ncbi.nlm.nih.gov/geo/series/GSE192nnn/GSE192710/suppl/GSE192710_G7_EPZ-GSK-UNC_counts.txt.gz', 'ftp://ftp.ncbi.nlm.nih.gov/geo/series/GSE192nnn/GSE192710/suppl/GSE192710_MACS2_E2_EPZ_K27me3_ucsc.bed.txt.gz', 'ftp://ftp.ncbi.nlm.nih.gov/geo/series/GSE192nnn/GSE192710/suppl/GSE19271…
['GSE192823']	Transcriptomics	RNA-Seq	total RNA	4	Homo sapiens	Glioblastoma cells					Illumina NovaSeq 6000 (Homo sapiens)	['ftp://ftp.ncbi.nlm.nih.gov/geo/series/GSE192nnn/GSE192823/suppl/GSE192823_gene_count_matrix_normalized.txt.gz']
['GSE192874']	Transcriptomics	RNA-Seq	total RNA	2	Homo sapiens	U373	GBM	control;GPR56 Knockdown			HiSeq X Ten (Homo sapiens)	['ftp://ftp.ncbi.nlm.nih.gov/geo/series/GSE192nnn/GSE192874/suppl/GSE192874_RAW.tar']
['GSE193178']	Transcriptomics	RNA-Seq	total RNA	0							Illumina NovaSeq 6000 (Mus musculus)	['ftp://ftp.ncbi.nlm.nih.gov/geo/series/GSE193nnn/GSE193178/suppl/GSE193178_RAW.tar']
['GSE193179']	Transcriptomics	RNA-Seq	total RNA	0							Illumina HiSeq 4000 (Mus musculus)	['ftp://ftp.ncbi.nlm.nih.gov/geo/series/GSE193nnn/GSE193179/suppl/GSE193179_RAW.tar']
['GSE193180']	Transcriptomics	RNA-Seq	total RNA	8	Mus musculus	MGPP3 | Glioma cell line	Basal;75uM ispinesib x 21 days				Illumina HiSeq 4000 (Mus musculus);Illumina NovaSeq 6000 (Mus musculus)	['ftp://ftp.ncbi.nlm.nih.gov/geo/series/GSE193nnn/GSE193180/suppl/GSE193180_RAW.tar']
['GSE193495']	Transcriptomics	RNA-Seq	total RNA	6	Homo sapiens	Glioblastoma cell		infection with the retroviral scramble vector;infection with the retroviral shC8 vector			Illumina NextSeq 500 (Homo sapiens)	['ftp://ftp.ncbi.nlm.nih.gov/geo/series/GSE193nnn/GSE193495/suppl/GSE193495_full_fpkm_table.tsv.gz']
['GSE193525']	Transcriptomics	RNA-Seq	total RNA	24	Homo sapiens		Glioblastoma				Illumina NovaSeq 6000 (Homo sapiens)	['ftp://ftp.ncbi.nlm.nih.gov/geo/series/GSE193nnn/GSE193525/suppl/GSE193525_RAW.tar', 'ftp://ftp.ncbi.nlm.nih.gov/geo/series/GSE193nnn/GSE193525/suppl/GSE193525_barcodes.tsv.gz', 'ftp://ftp.ncbi.nlm.nih.gov/geo/series/GSE193nnn/GSE193525/suppl/GSE193525_cell_metadata.txt.gz', 'ftp://ftp.ncbi.nlm.nih.gov/geo/series/GSE193nnn/GSE193525/suppl/GSE193525_features.tsv.gz', 'ftp://ftp.ncbi.nlm.nih.gov/g…
['GSE19363']	Epigenomics	Other	genomic DNA	9	Homo sapiens	normal human brain;U87MG cell line;glioblastoma					Agilent-014791 Human CpG Island ChIP-on-Chip Microarray 244K (G4492A) (Probe Name version)	['ftp://ftp.ncbi.nlm.nih.gov/geo/series/GSE19nnn/GSE19363/suppl/GSE19363_RAW.tar', 'ftp://ftp.ncbi.nlm.nih.gov/geo/series/GSE19nnn/GSE19363/suppl/GSE19363_normalized_fragments_zscore.txt.gz', 'ftp://ftp.ncbi.nlm.nih.gov/geo/series/GSE19nnn/GSE19363/suppl/GSE19363_normalized_probes_HpaII_channel.txt.gz']
['GSE193729']	Transcriptomics	RNA-Seq	total RNA	24	Homo sapiens		Glioblastoma	untreated;TTFields			Illumina NovaSeq 6000 (Homo sapiens)	['ftp://ftp.ncbi.nlm.nih.gov/geo/series/GSE193nnn/GSE193729/suppl/GSE193729_RAW.tar', 'ftp://ftp.ncbi.nlm.nih.gov/geo/series/GSE193nnn/GSE193729/suppl/GSE193729_consolidated_count_table.csv.gz', 'ftp://ftp.ncbi.nlm.nih.gov/geo/series/GSE193nnn/GSE193729/suppl/GSE193729_consolidated_count_table_translated.csv.gz', 'ftp://ftp.ncbi.nlm.nih.gov/geo/series/GSE193nnn/GSE193729/suppl/GSE193729_consolida…
['GSE193745']	Transcriptomics	RNA-Seq	polyA RNA	18	Homo sapiens	metastatic brain tumors | dissociated CD45+ single cells;brain metastases | Immune cells		no prior immune checkpoint blockade therapy;prior immune checkpoint blockade therapy;ICB treated			Illumina NovaSeq 6000 (Homo sapiens)	['ftp://ftp.ncbi.nlm.nih.gov/geo/series/GSE193nnn/GSE193745/suppl/GSE193745_Mets2022.TIL.metadata.txt.gz']
['GSE193884']	Transcriptomics	RNA-Seq	polyA RNA	0							Illumina HiSeq 2500 (Homo sapiens)	['ftp://ftp.ncbi.nlm.nih.gov/geo/series/GSE193nnn/GSE193884/suppl/GSE193884_scRNAseq_multigen_all_cells_barcodes.tsv.gz', 'ftp://ftp.ncbi.nlm.nih.gov/geo/series/GSE193nnn/GSE193884/suppl/GSE193884_scRNAseq_multigen_all_cells_counts.mtx.gz', 'ftp://ftp.ncbi.nlm.nih.gov/geo/series/GSE193nnn/GSE193884/suppl/GSE193884_scRNAseq_multigen_all_cells_genes.tsv.gz', 'ftp://ftp.ncbi.nlm.nih.gov/geo/series/G…
['GSE193957']	Transcriptomics	Other	total RNA	6	Homo sapiens	U87R;U87	glioblastoma				Agilent-072363 SurePrint G3 Human GE v3 8x60K Microarray 039494 [Probe Name Version]	['ftp://ftp.ncbi.nlm.nih.gov/geo/series/GSE193nnn/GSE193957/suppl/GSE193957_RAW.tar']
['GSE19422']	Transcriptomics	Other	total RNA	90	Homo sapiens	PCC primary tumor;PGL primary tumor;Normal adrenal tissue					Agilent-014850 Whole Human Genome Microarray 4x44K G4112F (Probe Name version)	['ftp://ftp.ncbi.nlm.nih.gov/geo/series/GSE19nnn/GSE19422/suppl/GSE19422_RAW.tar']
['GSE194220']	Transcriptomics	RNA-Seq	total RNA	3	Homo sapiens	TPC2-4 | Brain tumor		control;TNF√é¬±;TNF√é¬±+JNKi			Illumina NovaSeq 6000 (Homo sapiens)	['ftp://ftp.ncbi.nlm.nih.gov/geo/series/GSE194nnn/GSE194220/suppl/GSE194220_FPKM.txt.gz', 'ftp://ftp.ncbi.nlm.nih.gov/geo/series/GSE194nnn/GSE194220/suppl/GSE194220_RAW.tar']
['GSE194221']	Epigenomics	ATAC-seq	genomic DNA	3	Homo sapiens	TPC2-4 | Brain tumor		control;TNF√é¬±;TNF√é¬±+JNKi			Illumina NovaSeq 6000 (Homo sapiens)	['ftp://ftp.ncbi.nlm.nih.gov/geo/series/GSE194nnn/GSE194221/suppl/GSE194221_RAW.tar']
['GSE194222']	Epigenomics	ATAC-seq	['genomic DNA', 'total RNA']	0							Illumina NovaSeq 6000 (Homo sapiens)	['ftp://ftp.ncbi.nlm.nih.gov/geo/series/GSE194nnn/GSE194222/suppl/GSE194222_RAW.tar']
['GSE194329']	Transcriptomics	Other	total RNA	11	Homo sapiens						Illumina HiSeq 2000 (Homo sapiens)	['ftp://ftp.ncbi.nlm.nih.gov/geo/series/GSE194nnn/GSE194329/suppl/GSE194329_RAW.tar']
['GSE195506']	Transcriptomics	Other	total RNA	16	Homo sapiens			Sham;Pulsed Electric Field (PEF)			[Clariom_S_Human] Affymetrix Clariom S Assay, Human (Includes Pico Assay)	['ftp://ftp.ncbi.nlm.nih.gov/geo/series/GSE195nnn/GSE195506/suppl/GSE195506_RAW.tar']
['GSE195567']	Epigenomics	Other	genomic DNA	23	Homo sapiens	high-grade glioma with pleomorphic and pseudopapillary features (HPAP)			F;M	35;57;41;56;14;46;45;64;54;43;36;70;20;47;52;49;32;50;66;33	Infinium MethylationEPIC	['ftp://ftp.ncbi.nlm.nih.gov/geo/series/GSE195nnn/GSE195567/suppl/GSE195567_RAW.tar']
['GSE195640']	Epigenomics	Other	genomic DNA	156	Homo sapiens	FFPE	GBM	TMZ+RT;RT	Male;Female	49;50;57;45;58;69;60;42;55;66;52;47;39;53;43;46;64;70;56;63;34;48;54;59;37;51;61;62;68;40;29;36;44;67;65;33;41;32;25	Illumina HumanMethylation450 BeadChip (HumanMethylation450_15017482)	['ftp://ftp.ncbi.nlm.nih.gov/geo/series/GSE195nnn/GSE195640/suppl/GSE195640_Matrix_Processed_BADY_GBMeortc26981pilot.csv.gz', 'ftp://ftp.ncbi.nlm.nih.gov/geo/series/GSE195nnn/GSE195640/suppl/GSE195640_Matrix_signal_Intensities_BADY_GBMeortc26981pilot.csv.gz', 'ftp://ftp.ncbi.nlm.nih.gov/geo/series/GSE195nnn/GSE195640/suppl/GSE195640_RAW.tar']
['GSE195680']	Genomics	Other	genomic DNA	0							Illumina HiSeq 2500 (Homo sapiens)	['ftp://ftp.ncbi.nlm.nih.gov/geo/series/GSE195nnn/GSE195680/suppl/GSE195680_RAW.tar', 'ftp://ftp.ncbi.nlm.nih.gov/geo/series/GSE195nnn/GSE195680/suppl/GSE195680_gbm_barcode_counts_FINAL.txt.gz']
['GSE195681']	Transcriptomics	RNA-Seq	polyA RNA	0							Illumina HiSeq 2500 (Homo sapiens);Illumina NovaSeq 6000 (Homo sapiens)	['ftp://ftp.ncbi.nlm.nih.gov/geo/series/GSE195nnn/GSE195681/suppl/GSE195681_RAW.tar']
['GSE195682']	Transcriptomics	RNA-Seq	polyA RNA	0							Illumina HiSeq 2500 (Homo sapiens)	['ftp://ftp.ncbi.nlm.nih.gov/geo/series/GSE195nnn/GSE195682/suppl/GSE195682_RAW.tar', 'ftp://ftp.ncbi.nlm.nih.gov/geo/series/GSE195nnn/GSE195682/suppl/GSE195682_all_count_matrix.csv.gz', 'ftp://ftp.ncbi.nlm.nih.gov/geo/series/GSE195nnn/GSE195682/suppl/GSE195682_all_meta_data.csv.gz']
['GSE195683']	Genomics	RNA-Seq	['genomic DNA', 'polyA RNA']	297	Homo sapiens	Glioblastoma multiforme cell line | BT428;Glioblastoma multiforme cell line | BT799;Glioblastoma multiforme cell line | BT935;Glioblastoma multiforme cell line | BT954;Glioblastoma multiforme cell line | MBT06;primary Human Glioblastoma cells		Vehicle Treated (Control);Chemoradiotherapy Treated			Illumina HiSeq 2500 (Homo sapiens);Illumina NovaSeq 6000 (Homo sapiens)	['ftp://ftp.ncbi.nlm.nih.gov/geo/series/GSE195nnn/GSE195683/suppl/GSE195683_RAW.tar']
['GSE195684']	Epigenomics	Other	genomic DNA	116	Homo sapiens	glioma tumor sample, FFPE	glioblastoma (GBM)	RT;TMZ	Male;Female	69;73;65;66;79;60;70;76;77;74;64;67;75;71;63;78;72;68;80;62;61;83	Illumina HumanMethylation450 BeadChip (HumanMethylation450_15017482)	['ftp://ftp.ncbi.nlm.nih.gov/geo/series/GSE195nnn/GSE195684/suppl/GSE195684_Matrix_Processed_BADY_GBMnordic.csv.gz', 'ftp://ftp.ncbi.nlm.nih.gov/geo/series/GSE195nnn/GSE195684/suppl/GSE195684_Matrix_signal_intensities_BADY_GBMnordic.csv.gz', 'ftp://ftp.ncbi.nlm.nih.gov/geo/series/GSE195nnn/GSE195684/suppl/GSE195684_RAW.tar']
['GSE19578']	Genomics	Other	['genomic DNA', 'total RNA']	209	Homo sapiens		Glioblastoma;Glioblastoma variant;Anaplastic Astrocytoma;Anaplastic Oligodendroglioma;Anaplastic PXA			5.8 years old;6.5 years old;16.5 years old;6.3 years old;17.8 years old;11 years old;7 years old;14.4 years old;13.8 years old;14.1 years old;9.9 years old;19.8 years old;9.7 years old;4.2 years old;1.2 years old;7.7 years old;2.9 years old;1 month years old;7.3 years old;5.6 years old;4.3 years old;10.9 years old;4.7 years old;12.3 years old;14.3 years old;14.08 years old;12.75 years old;3.3 yea…	[HG-U133_Plus_2] Affymetrix Human Genome U133 Plus 2.0 Array;[Mapping250K_Nsp] Affymetrix Mapping 250K Nsp SNP Array;[Mapping250K_Sty] Affymetrix Mapping 250K Sty2 SNP Array	['ftp://ftp.ncbi.nlm.nih.gov/geo/series/GSE19nnn/GSE19578/suppl/GSE19578_RAW.tar']
['GSE195813']	Transcriptomics	RNA-Seq	total RNA	12	Mus musculus	flow sorted Gal1-;flow sorted Gal1+;flow sorted PDGFR-;flow sorted PDGFR+					NextSeq 550 (Mus musculus)	['ftp://ftp.ncbi.nlm.nih.gov/geo/series/GSE195nnn/GSE195813/suppl/GSE195813_logCPM.csv.gz']
['GSE195848']	Transcriptomics	RNA-Seq	total RNA	18	Mus musculus	microglia					Illumina NextSeq 500 (Mus musculus);NextSeq 550 (Mus musculus);Illumina NovaSeq 6000 (Mus musculus)	['ftp://ftp.ncbi.nlm.nih.gov/geo/series/GSE195nnn/GSE195848/suppl/GSE195848_Seurat_object.RDS.gz']
['GSE195896']	Transcriptomics	Other	total RNA	3	Homo sapiens	U-87MG (U87)					Agilent-072363 SurePrint G3 Human GE v3 8x60K Microarray 039494 [Probe Name Version]	['ftp://ftp.ncbi.nlm.nih.gov/geo/series/GSE195nnn/GSE195896/suppl/GSE195896_RAW.tar']
['GSE196067']	Epigenomics	ChIP-seq	genomic DNA	2	Homo sapiens	GS5 (human glioblastoma stem cells)					Illumina HiSeq 4000 (Homo sapiens)	['ftp://ftp.ncbi.nlm.nih.gov/geo/series/GSE196nnn/GSE196067/suppl/GSE196067_GS5_IP_vs_In_MACS2_peaks.txt.gz']
['GSE19612']	Genomics	Other	['genomic DNA', 'total RNA']	171	Homo sapiens	12474_CD133 Pos_Neg_Sorted_Populations;15394_In vivo passaged;12454_Neurosphere Cultures					[Mapping250K_Nsp] Affymetrix Mapping 250K Nsp SNP Array;[Mapping250K_Sty] Affymetrix Mapping 250K Sty2 SNP Array;Agilent-014850 Whole Human Genome Microarray 4x44K G4112F (Probe Name version);Agilent-012391 Whole Human Genome Oligo Microarray G4112A (Probe Name version);Agilent-014693 Human Genome CGH Microarray 244A (Probe name version)	['ftp://ftp.ncbi.nlm.nih.gov/geo/series/GSE19nnn/GSE19612/suppl/GSE19612_RAW.tar']
['GSE196141']	Transcriptomics	RNA-Seq	polyA RNA	10	Homo sapiens	BT273;BT379					Illumina NovaSeq 6000 (Homo sapiens)	['ftp://ftp.ncbi.nlm.nih.gov/geo/series/GSE196nnn/GSE196141/suppl/GSE196141_RAW.tar', 'ftp://ftp.ncbi.nlm.nih.gov/geo/series/GSE196nnn/GSE196141/suppl/GSE196141_raw_counts.csv.gz']
['GSE196175']	Transcriptomics	RNA-Seq	total RNA	2	Mus musculus						Illumina NextSeq 500 (Mus musculus)	['ftp://ftp.ncbi.nlm.nih.gov/geo/series/GSE196nnn/GSE196175/suppl/GSE196175_batch2_counts.csv.gz']
['GSE196320']	Transcriptomics	RNA-Seq	total RNA	6	Homo sapiens	Human glioblastoma cell line | U87MG					Illumina HiSeq 2500 (Homo sapiens)	['ftp://ftp.ncbi.nlm.nih.gov/geo/series/GSE196nnn/GSE196320/suppl/GSE196320_RAW.tar']
['GSE196339']	Epigenomics	Other	genomic DNA	28	Homo sapiens	Cell culture | Induced astrocyte progenitor;Cell culture | Induced neural stem cell;Cell culture | Glioblastoma initiating cell;Cell culture | Induced oligodendrocyte progenitor					Infinium MethylationEPIC	['ftp://ftp.ncbi.nlm.nih.gov/geo/series/GSE196nnn/GSE196339/suppl/GSE196339_DNAmeth_allsamples_beta.csv.gz', 'ftp://ftp.ncbi.nlm.nih.gov/geo/series/GSE196nnn/GSE196339/suppl/GSE196339_RAW.tar']
['GSE196418']	Transcriptomics	RNA-Seq	total RNA	38	Homo sapiens	Induced Astrocyte Progenitor;Induced Neural Stem Cell;Glioblastoma initiating cell;Induced Oligodendrocyte Progenitor Cell	Healthy;Tumour				Illumina HiSeq 4000 (Homo sapiens)	['ftp://ftp.ncbi.nlm.nih.gov/geo/series/GSE196nnn/GSE196418/suppl/GSE196418_polyA_samples_tpm.csv.gz', 'ftp://ftp.ncbi.nlm.nih.gov/geo/series/GSE196nnn/GSE196418/suppl/GSE196418_smartseq2_samples_tpm.csv.gz']
['GSE196490']	Epigenomics	Other	genomic DNA	50	Homo sapiens				Male;Female	28;18;19;30;24;29;25;17;23;21;26;27;16;32;20;22	Infinium MethylationEPIC	['ftp://ftp.ncbi.nlm.nih.gov/geo/series/GSE196nnn/GSE196490/suppl/GSE196490_Matrix.Processed.txt.gz', 'ftp://ftp.ncbi.nlm.nih.gov/geo/series/GSE196nnn/GSE196490/suppl/GSE196490_Matrix.Signal.Intensities.txt.gz', 'ftp://ftp.ncbi.nlm.nih.gov/geo/series/GSE196nnn/GSE196490/suppl/GSE196490_RAW.tar']
['GSE196533']	Genomics	RNA-Seq	['genomic DNA', 'total RNA']	140	Homo sapiens	Normal;GBM					Illumina NextSeq 500 (Homo sapiens);Illumina HiSeq 4000 (Homo sapiens)	['ftp://ftp.ncbi.nlm.nih.gov/geo/series/GSE196nnn/GSE196533/suppl/GSE196533_hmc_count_H3K27ac.csv.gz', 'ftp://ftp.ncbi.nlm.nih.gov/geo/series/GSE196nnn/GSE196533/suppl/GSE196533_hmc_count_genebody.csv.gz', 'ftp://ftp.ncbi.nlm.nih.gov/geo/series/GSE196nnn/GSE196533/suppl/GSE196533_hmc_count_promoter.csv.gz', 'ftp://ftp.ncbi.nlm.nih.gov/geo/series/GSE196nnn/GSE196533/suppl/GSE196533_transcriptomic_…
['GSE196591']	Transcriptomics	RNA-Seq	total RNA	21	Homo sapiens	LN229 | Brain	Glioblastoma				NextSeq 550 (Homo sapiens)	['ftp://ftp.ncbi.nlm.nih.gov/geo/series/GSE196nnn/GSE196591/suppl/GSE196591_PS1PS2PS3_vs_PS10PS11PS12.gene_exp.diff.gz', 'ftp://ftp.ncbi.nlm.nih.gov/geo/series/GSE196nnn/GSE196591/suppl/GSE196591_PS1PS2PS3_vs_PS13PS14PS15.gene_exp.diff.gz', 'ftp://ftp.ncbi.nlm.nih.gov/geo/series/GSE196nnn/GSE196591/suppl/GSE196591_PS1PS2PS3_vs_PS16PS17PS18.gene_exp.diff.gz', 'ftp://ftp.ncbi.nlm.nih.gov/geo/series…
['GSE196694']	Transcriptomics	RNA-Seq	total RNA	20	Homo sapiens	Cerebrum;Cerebellum;Brain stem	Control;Astrocytoma_II;Astrocytoma_I;Astrocytoma_III;Astrocytoma_IV				Illumina HiSeq 2500 (Homo sapiens)	['ftp://ftp.ncbi.nlm.nih.gov/geo/series/GSE196nnn/GSE196694/suppl/GSE196694_Pediatric_Astrocytoma_raw_countdata.csv.gz']
['GSE196695']	Transcriptomics	RNA-Seq	total RNA	54	Homo sapiens	brain;blood	primary glioblastoma;recurrent glioblastoma				Illumina HiSeq 4000 (Homo sapiens)	['ftp://ftp.ncbi.nlm.nih.gov/geo/series/GSE196nnn/GSE196695/suppl/GSE196695_RAW.tar']
['GSE196706']	Transcriptomics	RNA-Seq	total RNA	9	Homo sapiens			untreated;treated with formate			Illumina NextSeq 500 (Homo sapiens)	['ftp://ftp.ncbi.nlm.nih.gov/geo/series/GSE196nnn/GSE196706/suppl/GSE196706_200503_counts.txt.gz']
['GSE196707']	Transcriptomics	RNA-Seq	total RNA	4	Homo sapiens	brain			female	40;33	Illumina HiSeq 2000 (Homo sapiens)	['ftp://ftp.ncbi.nlm.nih.gov/geo/series/GSE196nnn/GSE196707/suppl/GSE196707_oligo_norm_counts.txt.gz']
['GSE19678']	Transcriptomics	Other	total RNA	4	Homo sapiens	glioblastoma | U87TR-Da (U87MG-derived)					[HG-U133_Plus_2] Affymetrix Human Genome U133 Plus 2.0 Array	['ftp://ftp.ncbi.nlm.nih.gov/geo/series/GSE19nnn/GSE19678/suppl/GSE19678_RAW.tar']
['GSE19693']	Transcriptomics	Other	total RNA	48	Homo sapiens;Mus musculus	Hs683 | Cell line established | Brain;Cell line: 1st deg. culture | Brain;U87 | Cell line established | Brain;Hs683;U87;Ink4a/Arf-/- Pten-/- mouse astrocytes					[HG-U133_Plus_2] Affymetrix Human Genome U133 Plus 2.0 Array;[Mouse430_2] Affymetrix Mouse Genome 430 2.0 Array;miRCURY LNA microRNA Array, v.11.0 - hsa, mmu & rno	['ftp://ftp.ncbi.nlm.nih.gov/geo/series/GSE19nnn/GSE19693/suppl/GSE19693_RAW.tar']
['GSE197062']	Transcriptomics	RNA-Seq	total RNA	4	Homo sapiens	MCF7 | breast carcinoma cells		MYCMI-7;DMSO			Illumina HiSeq 2500 (Homo sapiens)	['ftp://ftp.ncbi.nlm.nih.gov/geo/series/GSE197nnn/GSE197062/suppl/GSE197062_counts.csv.gz']
['GSE19720']	Transcriptomics	Other	total RNA	37	Homo sapiens	meningioma	parasagittal;falx;sphenoid wing;posterior fossa;olfactory groove;supresellar;convexity;optic nerve				DiSteBa_Homo sapiens_Glioblastoma miRNA 340_v1.0	['ftp://ftp.ncbi.nlm.nih.gov/geo/series/GSE19nnn/GSE19720/suppl/GSE19720_RAW.tar']
['GSE19728']	Transcriptomics	Other	total RNA	21	Homo sapiens	pooled normal brain tissue;Apilocytic astrocytoma, juvenile pilocytic astrocytoma, or cystic cerebellar astrocytoma;diffusely infiltrating astrocytic gliomas;anaplastic astrocytomas;Glioblastoma multiforme (GBM glioblastomas);normal brain sample			M;F	34;8;10;72;32;73;45;65;18;64;28;54;68;62;80;78;69;40;60;43	[HG-U133_Plus_2] Affymetrix Human Genome U133 Plus 2.0 Array	['ftp://ftp.ncbi.nlm.nih.gov/geo/series/GSE19nnn/GSE19728/suppl/GSE19728_RAW.tar']
['GSE197508']	Transcriptomics	RNA-Seq	total RNA	2	Homo sapiens	U87MG | Glioblastoma	cancer	untreated			Illumina HiSeq 2500 (Homo sapiens)	['ftp://ftp.ncbi.nlm.nih.gov/geo/series/GSE197nnn/GSE197508/suppl/GSE197508_RAW.tar']
['GSE197543']	Transcriptomics	RNA-Seq	polyA RNA	14	Homo sapiens	tumor periphery;PBMC;tumor center	secondary GBM, high grade astrocytoma;mesenchymal;proneuronal				Illumina HiSeq 4000 (Homo sapiens)	['ftp://ftp.ncbi.nlm.nih.gov/geo/series/GSE197nnn/GSE197543/suppl/GSE197543_RAW.tar', 'ftp://ftp.ncbi.nlm.nih.gov/geo/series/GSE197nnn/GSE197543/suppl/GSE197543_UMIsMatrix.txt.gz', 'ftp://ftp.ncbi.nlm.nih.gov/geo/series/GSE197nnn/GSE197543/suppl/GSE197543_colData.txt.gz']
['GSE197728']	Transcriptomics	RNA-Seq	total RNA	4	Homo sapiens	Primary brain tumor tissue | Patient-derived GBM cells (GBM 12-0160);Primary brain tumor tissue | Patient-derived GBM cells (GBM 12-0106)	Glioblastoma (GBM)	Vehicle;L-Alanosine (ALA)			Illumina NovaSeq 6000 (Homo sapiens)	[]
['GSE197761']	Transcriptomics	RNA-Seq	polyA RNA	18	Mus musculus	Glioblastoma (GB);Healthy Brain (HB)		Control | control;rIFN-a;IFN-a-DHFR			Illumina HiSeq 4000 (Mus musculus)	['ftp://ftp.ncbi.nlm.nih.gov/geo/series/GSE197nnn/GSE197761/suppl/GSE197761_GFP_count_matrix.tsv.gz', 'ftp://ftp.ncbi.nlm.nih.gov/geo/series/GSE197nnn/GSE197761/suppl/GSE197761_HB_count_matrix.tsv.gz']
['GSE197762']	Transcriptomics	RNA-Seq	polyA RNA	0							Illumina HiSeq 4000 (Mus musculus);Illumina NovaSeq 6000 (Mus musculus)	['ftp://ftp.ncbi.nlm.nih.gov/geo/series/GSE197nnn/GSE197762/suppl/GSE197762_RAW.tar']
['GSE197879']	Transcriptomics	RNA-Seq	polyA RNA	4	Mus musculus	Total Infiltrating Leukocytes					Illumina NovaSeq 6000 (Mus musculus)	['ftp://ftp.ncbi.nlm.nih.gov/geo/series/GSE197nnn/GSE197879/suppl/GSE197879_RAW.tar']
['GSE197990']	Transcriptomics	RNA-Seq	total RNA	6	Homo sapiens	brain | glioma stem cell		untreated;treated with dbcAMP for 48 hours			Illumina NovaSeq 6000 (Homo sapiens)	['ftp://ftp.ncbi.nlm.nih.gov/geo/series/GSE197nnn/GSE197990/suppl/GSE197990_RAW.tar']
['GSE198438']	Transcriptomics	RNA-Seq	total RNA	6	Mus musculus		GBM				Illumina NovaSeq 6000 (Mus musculus)	['ftp://ftp.ncbi.nlm.nih.gov/geo/series/GSE198nnn/GSE198438/suppl/GSE198438_RAW.tar']
['GSE198439']	Transcriptomics	RNA-Seq	total RNA	8	Mus musculus		GBM				Illumina NovaSeq 6000 (Mus musculus)	['ftp://ftp.ncbi.nlm.nih.gov/geo/series/GSE198nnn/GSE198439/suppl/GSE198439_RAW.tar']
['GSE19846']	Transcriptomics	Other	total RNA	4	Homo sapiens					24 hours;48 hours	[HuGene-1_0-st] Affymetrix Human Gene 1.0 ST Array [transcript (gene) version]	['ftp://ftp.ncbi.nlm.nih.gov/geo/series/GSE19nnn/GSE19846/suppl/GSE19846_RAW.tar']
['GSE198522']	Transcriptomics	RNA-Seq	total RNA	8	Homo sapiens	intergrated ref					Illumina HiSeq 2000 (Homo sapiens)	['ftp://ftp.ncbi.nlm.nih.gov/geo/series/GSE198nnn/GSE198522/suppl/GSE198522_RAW.tar']
['GSE198523']	Transcriptomics	Other	total RNA	6	Homo sapiens	GSC827				sorted;unsorted	Illumina HiSeq 2000 (Homo sapiens)	['ftp://ftp.ncbi.nlm.nih.gov/geo/series/GSE198nnn/GSE198523/suppl/GSE198523_RAW.tar']
['GSE198547']	Transcriptomics	RNA-Seq	polyA RNA	6	Homo sapiens						Illumina NextSeq 500 (Homo sapiens)	[]
['GSE19870']	Transcriptomics	Other	total RNA	37	Homo sapiens	gliomatosis cerebri					DiSteBa_Homo sapiens_Glioblastoma miRNA 340_v1.0	['ftp://ftp.ncbi.nlm.nih.gov/geo/series/GSE19nnn/GSE19870/suppl/GSE19870_RAW.tar']
['GSE198855']	Epigenomics	Other	genomic DNA	84	Homo sapiens	Brain Tumor | FFPE					Illumina Infinium HumanMethylation850 BeadChip	['ftp://ftp.ncbi.nlm.nih.gov/geo/series/GSE198nnn/GSE198855/suppl/GSE198855_RAW.tar', 'ftp://ftp.ncbi.nlm.nih.gov/geo/series/GSE198nnn/GSE198855/suppl/GSE198855_matrix_processed.tsv.gz', 'ftp://ftp.ncbi.nlm.nih.gov/geo/series/GSE198nnn/GSE198855/suppl/GSE198855_matrix_signal_intensities.tsv.gz']
['GSE1989']	Transcriptomics	Other	total RNA	19	Homo sapiens						Agilent_AS_Experiment	[]
['GSE199030']	Transcriptomics	RNA-Seq	polyA RNA	8	Homo sapiens	Glioblastoma stem cells: GSC6;Glioblastoma stem cells: GSC11;Human Neural Stem Cells: H9NSC		shRNA HOXA-as2 V3SH11246-245316977;shRNA HOXA-as2 V3SH11246-245298993;HOXA as2 expressing vector;empty vector			Illumina HiSeq 4000 (Homo sapiens)	['ftp://ftp.ncbi.nlm.nih.gov/geo/series/GSE199nnn/GSE199030/suppl/GSE199030_counts_gencode_V19.txt.gz']
['GSE199031']	Epigenomics	ChIP-seq	genomic DNA	4	Homo sapiens	Glioblastoma stem cells: GSC6		shRNA HOXA-as2 V3SH11246-245298993			Illumina NovaSeq 6000 (Homo sapiens)	['ftp://ftp.ncbi.nlm.nih.gov/geo/series/GSE199nnn/GSE199031/suppl/GSE199031_RAW.tar']
['GSE199032']	Epigenomics	Other	genomic DNA	7	Homo sapiens	Human Neural Stem Cells : H9NSC;Glioblastoma stem cells: GSC11		empty vector;HOXA as2 expressing vector;shRNA HOXA-as2 V3SH11246-245316977;shRNA HOXA-as2 V3SH11246-245298993			Infinium MethylationEPIC	['ftp://ftp.ncbi.nlm.nih.gov/geo/series/GSE199nnn/GSE199032/suppl/GSE199032_Matrix_Processed.txt.gz', 'ftp://ftp.ncbi.nlm.nih.gov/geo/series/GSE199nnn/GSE199032/suppl/GSE199032_Matrix_signal_intensities.txt.gz', 'ftp://ftp.ncbi.nlm.nih.gov/geo/series/GSE199nnn/GSE199032/suppl/GSE199032_RAW.tar']
['GSE199033']	Epigenomics	ChIP-seq	['genomic DNA', 'polyA RNA']	0							Illumina HiSeq 4000 (Homo sapiens);Infinium MethylationEPIC;Illumina NovaSeq 6000 (Homo sapiens)	['ftp://ftp.ncbi.nlm.nih.gov/geo/series/GSE199nnn/GSE199033/suppl/GSE199033_RAW.tar']
['GSE1991']	Genomics	Other	genomic DNA	54	Homo sapiens						SHEM	[]
['GSE199110']	Epigenomics	Other	genomic DNA	8	Homo sapiens	DI318 | cancer stem cells (CSCs)	Glioblastoma (GBM)	DMSO;C16			Illumina NovaSeq 6000 (Homo sapiens)	['ftp://ftp.ncbi.nlm.nih.gov/geo/series/GSE199nnn/GSE199110/suppl/GSE199110_RAW.tar']
['GSE199143']	Epigenomics	ChIP-seq	['genomic DNA', 'total RNA']	10	Homo sapiens	Hepatocellular carcinoma;Glioblastoma	sgiACTR5;sgiNTC;expressing a pLNV-ACTR5-TST construct				Illumina NovaSeq 6000 (Homo sapiens)	['ftp://ftp.ncbi.nlm.nih.gov/geo/series/GSE199nnn/GSE199143/suppl/GSE199143_RAW.tar', 'ftp://ftp.ncbi.nlm.nih.gov/geo/series/GSE199nnn/GSE199143/suppl/GSE199143_merged_gene_counts_HepG2.txt.gz', 'ftp://ftp.ncbi.nlm.nih.gov/geo/series/GSE199nnn/GSE199143/suppl/GSE199143_merged_gene_counts_U87.txt.gz']
['GSE199185']	Transcriptomics	Other	total RNA	8	Homo sapiens	spheroids from human glioblastoma cell line		atranorin 25 uM + TMZ 100 uM;control;physodic acid 25 uM + TMZ 100 uM;caperatic acid 50 uM + TMZ 100 uM;lecanoric acid 100 uM + TMZ 100 uM;salazinic acid 50 uM + TMZ 100 uM;squamatic acid 25 uM + TMZ 100 uM;TMZ 100 uM			[HuGene-2_1-st] Affymetrix Human Gene 2.1 ST Array [transcript (gene) version]	['ftp://ftp.ncbi.nlm.nih.gov/geo/series/GSE199nnn/GSE199185/suppl/GSE199185_RAW.tar']
['GSE1993']	Transcriptomics	Other	total RNA	65	Homo sapiens						[HG-U133A] Affymetrix Human Genome U133A Array	[]
['GSE199364']	Epigenomics	ATAC-seq	genomic DNA	0							Illumina NextSeq 500 (Homo sapiens)	['ftp://ftp.ncbi.nlm.nih.gov/geo/series/GSE199nnn/GSE199364/suppl/GSE199364_RAW.tar']
['GSE199375']	Transcriptomics	RNA-Seq	total RNA	8	Homo sapiens	brain | Brain vascular endothelial cell;GBM tumor | Primary tumor vascular endothelial cell	normal;glioblastoma (GBM)				Illumina HiSeq 2500 (Homo sapiens)	['ftp://ftp.ncbi.nlm.nih.gov/geo/series/GSE199nnn/GSE199375/suppl/GSE199375_raw.count.matrix.csv.gz']
['GSE199376']	Transcriptomics	RNA-Seq	total RNA	6	Homo sapiens	GBM tumor | GBM endothelial cell	glioblastoma (GBM)	sgControl;sgPHGDH			Illumina HiSeq 2500 (Homo sapiens)	['ftp://ftp.ncbi.nlm.nih.gov/geo/series/GSE199nnn/GSE199376/suppl/GSE199376_raw.count.matrix.csv.gz']
['GSE199379']	Transcriptomics	RNA-Seq	total RNA	4	Mus musculus	brain;GBM tumor	normal;glioblastoma (GBM)				Illumina HiSeq 4000 (Mus musculus)	['ftp://ftp.ncbi.nlm.nih.gov/geo/series/GSE199nnn/GSE199379/suppl/GSE199379_RAW.tar']
['GSE199407']	Transcriptomics	RNA-Seq	total RNA	5	Homo sapiens	brain	Gliadel responding;Gliadel non-responding		Male;Female	15;20;25	Illumina NovaSeq 6000 (Homo sapiens)	['ftp://ftp.ncbi.nlm.nih.gov/geo/series/GSE199nnn/GSE199407/suppl/GSE199407_gene_count_matrix.csv.gz']
['GSE199689']	Transcriptomics	Other	total RNA	6	Homo sapiens	brain | U87	glioblastoma multiforme (GBM)				Agilent-045997 Arraystar human lncRNA microarray V3 (Probe Name Version)	['ftp://ftp.ncbi.nlm.nih.gov/geo/series/GSE199nnn/GSE199689/suppl/GSE199689_RAW.tar']
['GSE199862']	Transcriptomics	RNA-Seq	total RNA	12	Homo sapiens			Control;60 Gy of IR Treatment for 6 weeks;40 Gy of IR Treatment for 4 weeks			BGISEQ-500 (Homo sapiens)	['ftp://ftp.ncbi.nlm.nih.gov/geo/series/GSE199nnn/GSE199862/suppl/GSE199862_KUGBM8-KUGBM8-40Gy_DEG_table.tsv.gz', 'ftp://ftp.ncbi.nlm.nih.gov/geo/series/GSE199nnn/GSE199862/suppl/GSE199862_U373-U373-60Gy_DEG_table.tsv.gz']
['GSE200031']	Transcriptomics	RNA-Seq	total RNA	6	Homo sapiens	U251 | glioma cells | brain					Illumina HiSeq 2000 (Homo sapiens)	['ftp://ftp.ncbi.nlm.nih.gov/geo/series/GSE200nnn/GSE200031/suppl/GSE200031_RAW.tar']
['GSE200062']	Epigenomics	ATAC-seq	['genomic DNA', 'polyA RNA']	41	Homo sapiens;Mus musculus	SNB19 | glioblastoma cells;Cortical neurons		SES-transduced SNB19;SOX2-transduced SNB19;Mock-transduced SNB19;SES-transduced Cortical neurons;Mock-transduced Cortical neurons			Illumina HiSeq 2500 (Homo sapiens);Illumina HiSeq 2500 (Mus musculus)	['ftp://ftp.ncbi.nlm.nih.gov/geo/series/GSE200nnn/GSE200062/suppl/GSE200062_Human_Normalized_counts.tsv.gz', 'ftp://ftp.ncbi.nlm.nih.gov/geo/series/GSE200nnn/GSE200062/suppl/GSE200062_Mouse_Normalized_counts.tsv.gz', 'ftp://ftp.ncbi.nlm.nih.gov/geo/series/GSE200nnn/GSE200062/suppl/GSE200062_RAW.tar']
['GSE200146']	Transcriptomics	RNA-Seq	total RNA	0							Illumina NextSeq 500 (Homo sapiens)	['ftp://ftp.ncbi.nlm.nih.gov/geo/series/GSE200nnn/GSE200146/suppl/GSE200146_counts.Cell.Lines.txt.gz', 'ftp://ftp.ncbi.nlm.nih.gov/geo/series/GSE200nnn/GSE200146/suppl/GSE200146_counts.Time.Course.txt.gz', 'ftp://ftp.ncbi.nlm.nih.gov/geo/series/GSE200nnn/GSE200146/suppl/GSE200146_meta.Cell.Lines.txt.gz', 'ftp://ftp.ncbi.nlm.nih.gov/geo/series/GSE200nnn/GSE200146/suppl/GSE200146_meta.Time.Course.t…
['GSE200162']	Transcriptomics	RNA-Seq	polyA RNA	6	Homo sapiens	Glioblastoma					Illumina HiSeq 4000 (Homo sapiens)	[]
['GSE20018']	Transcriptomics	Other	total RNA	60	Homo sapiens	type IV glioblastoma;brain			M;F;na		NRC-BRI human 19K cDNA spotted array	['ftp://ftp.ncbi.nlm.nih.gov/geo/series/GSE20nnn/GSE20018/suppl/GSE20018_RAW.tar']
['GSE200341']	Epigenomics	ATAC-seq	genomic DNA	0							Illumina NextSeq 500 (Homo sapiens)	['ftp://ftp.ncbi.nlm.nih.gov/geo/series/GSE200nnn/GSE200341/suppl/GSE200341_counts.atac.T98G.txt.gz', 'ftp://ftp.ncbi.nlm.nih.gov/geo/series/GSE200nnn/GSE200341/suppl/GSE200341_meta.atac.T98G.txt.gz']
['GSE200348']	Transcriptomics	RNA-Seq	total RNA	9	Mus musculus	brain tumor cells | brain tumor				8-16 weeks old	Illumina NextSeq 500 (Mus musculus)	['ftp://ftp.ncbi.nlm.nih.gov/geo/series/GSE200nnn/GSE200348/suppl/GSE200348_RAW.tar']
['GSE200574']	Transcriptomics	RNA-Seq	total RNA	6	Homo sapiens	DBTRG | glioblastoma cells;U251 | glioblastoma cells		no treatment		2021.10.6;2021.10.7;2021.10.8;2021.10.9;2021.10.10;2021.10.11	Illumina NovaSeq 6000 (Homo sapiens)	['ftp://ftp.ncbi.nlm.nih.gov/geo/series/GSE200nnn/GSE200574/suppl/GSE200574_RAW.tar']
['GSE200647']	Epigenomics	Other	genomic DNA	244	Homo sapiens	GBM;GBM-F3T3-O;Ganglioglioma;GBM-G34			Female;Male	72;65;68;64;70;57;58;77;47;66;50;71;73;60;67;53;74;78;80;59;62;63;32;61;23;54;52;45;56;26;48;43;18;27;44;46;51;69;39;75;91;49;41;36;76;10;22;55;31;86;28;1;79;7;15;83;40;24;42;16;9;17;29;34;0;5;8;20	Infinium MethylationEPIC	['ftp://ftp.ncbi.nlm.nih.gov/geo/series/GSE200nnn/GSE200647/suppl/GSE200647_01.F3T3.preprocessFunnorm.betas.txt.gz', 'ftp://ftp.ncbi.nlm.nih.gov/geo/series/GSE200nnn/GSE200647/suppl/GSE200647_01.F3T3.preprocessFunnorm.detectionPvalue.txt.gz', 'ftp://ftp.ncbi.nlm.nih.gov/geo/series/GSE200nnn/GSE200647/suppl/GSE200647_RAW.tar']
['GSE200902']	Transcriptomics	RNA-Seq	total RNA	4	Homo sapiens	U251 | GBM cells					Illumina HiSeq 2500 (Homo sapiens)	['ftp://ftp.ncbi.nlm.nih.gov/geo/series/GSE200nnn/GSE200902/suppl/GSE200902_U251_gene.txt.gz']
['GSE200984']	Transcriptomics	RNA-Seq	total RNA	0							NextSeq 550 (Homo sapiens);Illumina NovaSeq 6000 (Homo sapiens)	['ftp://ftp.ncbi.nlm.nih.gov/geo/series/GSE200nnn/GSE200984/suppl/GSE200984_RAW.tar']
['GSE201553']	Transcriptomics	RNA-Seq	total RNA	1	Mus musculus	Brain | CD45.2+ immune cell					HiSeq X Ten (Mus musculus)	['ftp://ftp.ncbi.nlm.nih.gov/geo/series/GSE201nnn/GSE201553/suppl/GSE201553_RAW.tar']
['GSE201557']	Transcriptomics	RNA-Seq	total RNA	2	Mus musculus	Brain | CD45 immune cell					HiSeq X Ten (Mus musculus)	['ftp://ftp.ncbi.nlm.nih.gov/geo/series/GSE201nnn/GSE201557/suppl/GSE201557_RAW.tar']
['GSE201639']	Transcriptomics	RNA-Seq	total RNA	6	Homo sapiens	A172		overexpressing GFP;overexpressing RBFOX1			Illumina NovaSeq 6000 (Homo sapiens)	['ftp://ftp.ncbi.nlm.nih.gov/geo/series/GSE201nnn/GSE201639/suppl/GSE201639_RAW.tar', 'ftp://ftp.ncbi.nlm.nih.gov/geo/series/GSE201nnn/GSE201639/suppl/GSE201639_RBFOX1_OE_vs_ctrl_res.csv.gz']
['GSE201657']	Genomics	RNA-Seq	['genomic DNA', 'total RNA']	12	Homo sapiens	U373 | Glioblastoma cell line;T98G | Glioblastoma cell line		transduced with guide RNA;EpiDoKOL transduction			Illumina HiSeq 2500 (Homo sapiens)	['ftp://ftp.ncbi.nlm.nih.gov/geo/series/GSE201nnn/GSE201657/suppl/GSE201657_T98_Domain_Level.count_normalized.txt.gz', 'ftp://ftp.ncbi.nlm.nih.gov/geo/series/GSE201nnn/GSE201657/suppl/GSE201657_T98_Domain_Level.gene_summary.txt.gz', 'ftp://ftp.ncbi.nlm.nih.gov/geo/series/GSE201nnn/GSE201657/suppl/GSE201657_T98_Domain_Level.sgrna_summary.txt.gz', 'ftp://ftp.ncbi.nlm.nih.gov/geo/series/GSE201nnn/GS…
['GSE201960']	Transcriptomics	RNA-Seq	total RNA	6	Homo sapiens	Patient-derived GBM stem cells					Illumina NextSeq 500 (Homo sapiens)	['ftp://ftp.ncbi.nlm.nih.gov/geo/series/GSE201nnn/GSE201960/suppl/GSE201960_Expression_Profile.GRCh37.transcript.txt.gz']
['GSE201975']	Transcriptomics	RNA-Seq	total RNA	0							Illumina NovaSeq 6000 (Mus musculus)	['ftp://ftp.ncbi.nlm.nih.gov/geo/series/GSE201nnn/GSE201975/suppl/GSE201975_RAW.tar']
['GSE201976']	Transcriptomics	RNA-Seq	total RNA	6	Mus musculus	tumor		Injected with ADV-APOA1;Injected with ADV-Ctrl			Illumina NovaSeq 6000 (Mus musculus)	['ftp://ftp.ncbi.nlm.nih.gov/geo/series/GSE201nnn/GSE201976/suppl/GSE201976_RAW.tar']
['GSE201977']	Transcriptomics	RNA-Seq	total RNA	8	Mus musculus	sorted TAMs		TAMs sorted from intracranial GL261-APOA1 tumors;TAMs sorted from intracranial GL261-Puro tumors			Illumina NovaSeq 6000 (Mus musculus)	['ftp://ftp.ncbi.nlm.nih.gov/geo/series/GSE201nnn/GSE201977/suppl/GSE201977_RAW.tar']
['GSE202200']	Transcriptomics	RNA-Seq	total RNA	8	Homo sapiens	0306_PN_GSC | Proneural glioblastoma stem cell;0512_PN_GSC | Proneural glioblastoma stem cell;0605_PN_GSC | Proneural glioblastoma stem cell;1312_MES_GSC | Mesenchymal glioblastoma stem cell;0315_MES_GSC | Mesenchymal glioblastoma stem cell					Illumina NextSeq 500 (Homo sapiens)	[]
['GSE202362']	Transcriptomics	RNA-Seq	total RNA	4	Homo sapiens	U87 | Glioblastoma		DMSO;GNE987			Illumina NovaSeq 6000 (Homo sapiens)	['ftp://ftp.ncbi.nlm.nih.gov/geo/series/GSE202nnn/GSE202362/suppl/GSE202362_GNE987vsDMSO_all.txt.gz']
['GSE202371']	Transcriptomics	RNA-Seq	total RNA	14	Homo sapiens		High-grade diffuse glioma;Oligodendroglioma;High-grade glioma;Glioblastoma;Lung adenocarcinoma				Illumina NovaSeq 6000 (Homo sapiens)	['ftp://ftp.ncbi.nlm.nih.gov/geo/series/GSE202nnn/GSE202371/suppl/GSE202371_RAW.tar']
['GSE202484']	Epigenomics	ChIP-seq	genomic DNA	3	Homo sapiens	U87 | Glioblastoma		control (DMSO) for 48h;GNE987 for 48h			MGISEQ-2000RS (Homo sapiens)	['ftp://ftp.ncbi.nlm.nih.gov/geo/series/GSE202nnn/GSE202484/suppl/GSE202484_RAW.tar']
['GSE202764']	Transcriptomics	RNA-Seq	total RNA	6	Homo sapiens	U87 | glioblastoma cell line		Rhodamine-EPP6 uptake			Illumina NextSeq 500 (Homo sapiens)	['ftp://ftp.ncbi.nlm.nih.gov/geo/series/GSE202nnn/GSE202764/suppl/GSE202764_Diffexpr.min_count_10.pval_0.05.all_ids.txt.gz', 'ftp://ftp.ncbi.nlm.nih.gov/geo/series/GSE202nnn/GSE202764/suppl/GSE202764_RAW.tar']
['GSE20306']	Genomics	Other	genomic DNA	450	Homo sapiens	PCI-4B;VM-CUB1;J.√é¬≥1;D1.1;HT-29;Jurkat, Clone E6-1;P116;PLC/PRF/5;BICR 22;639-V;647-V;A2058;A-375;BFTC-905;CAL-120;CAL-29;CAL-51;CAL-85-1;FU97;G-401;G-402;GRANTA-519;HBE4-E6/E7;HCE7;HLE;HuH-7;IHH-4;JIMT-1;KMRC-1;KMRC-20;OCUG-1;OUMS-23;PA-TU-8988T;SKN-3;SK-NEP-1;SW-1710;TCO-1;TE7;Hs 839.T;HUP-T4;CAL-148;HO-1-N-1;SCC-4;ASH-3;SAT;KON;MB 157;SW 1573;EPLC-272H;KOSC-2 cl3-43;KHM-3S;TASK1;IMR-90;JHH-6…					[Mapping250K_Sty] Affymetrix Mapping 250K Sty2 SNP Array	['ftp://ftp.ncbi.nlm.nih.gov/geo/series/GSE20nnn/GSE20306/suppl/GSE20306_RAW.tar', 'ftp://ftp.ncbi.nlm.nih.gov/geo/series/GSE20nnn/GSE20306/suppl/GSE20306_dChip_data.txt.gz']
['GSE203074']	Transcriptomics	RNA-Seq	total RNA	8	Homo sapiens	glioblastoma | 4121 | glioma stem cells;glioblastoma | 3264 | glioma stem cells					BGISEQ-500 (Homo sapiens)	['ftp://ftp.ncbi.nlm.nih.gov/geo/series/GSE203nnn/GSE203074/suppl/GSE203074_core_table_gene.txt.gz']
['GSE203154']	Transcriptomics	RNA-Seq	total RNA	6	Mus musculus	brain tumor cells | brain tumor				8-16 weeks old	Illumina NextSeq 500 (Mus musculus)	['ftp://ftp.ncbi.nlm.nih.gov/geo/series/GSE203nnn/GSE203154/suppl/GSE203154_RAW.tar']
['GSE203177']	Transcriptomics	RNA-Seq	total RNA	6	Homo sapiens	T98G | Glioblastoma multiforme		non-treated;SRPK1 shRNA knockdown;SRPK1 over expression			Illumina HiSeq 2000 (Homo sapiens)	['ftp://ftp.ncbi.nlm.nih.gov/geo/series/GSE203nnn/GSE203177/suppl/GSE203177_RAW.tar']
['GSE203260']	Transcriptomics	RNA-Seq	total RNA	28	Mus musculus	Brain | CD8 T cell;Brain | CD4 T cell;Brain | Regulatory T cells;Brain | CD103+ regulatory T cells		5 x 2 Gy Radiotherapy;5 x 2 Gy Radiotherapy + Concurrent aPD1;5 x 2 Gy Radiotherapy + Adjuvant aPD1			Illumina HiSeq 2500 (Mus musculus)	[]
['GSE204944']	Transcriptomics	RNA-Seq	total RNA	6	Homo sapiens	41M;A2780;H23					Illumina HiSeq 2000 (Homo sapiens)	['ftp://ftp.ncbi.nlm.nih.gov/geo/series/GSE204nnn/GSE204944/suppl/GSE204944_tpm_counts.txt.gz']
['GSE205062']	Epigenomics	ChIP-seq	genomic DNA	4	Mus musculus	GL261 | Mice glioblastoma					Illumina HiSeq 2000 (Mus musculus)	['ftp://ftp.ncbi.nlm.nih.gov/geo/series/GSE205nnn/GSE205062/suppl/GSE205062_RAW.tar']
['GSE205512']	Transcriptomics	RNA-Seq	total RNA	0							Illumina NovaSeq 6000 (Homo sapiens)	[]
['GSE205513']	Epigenomics	MeDIP-Seq	genomic DNA	0							Illumina NovaSeq 6000 (Homo sapiens)	['ftp://ftp.ncbi.nlm.nih.gov/geo/series/GSE205nnn/GSE205513/suppl/GSE205513_RAW.tar']
['GSE205514']	Epigenomics	MeDIP-Seq	['genomic DNA', 'total RNA']	12	Homo sapiens	tumor tissue;normal tissue;cerebrospinal fluid	glioblastoma;control	no	female;male		Illumina NovaSeq 6000 (Homo sapiens)	['ftp://ftp.ncbi.nlm.nih.gov/geo/series/GSE205nnn/GSE205514/suppl/GSE205514_RAW.tar']
['GSE205519']	Epigenomics	MeDIP-Seq	genomic DNA	0							Illumina NovaSeq 6000 (Homo sapiens)	['ftp://ftp.ncbi.nlm.nih.gov/geo/series/GSE205nnn/GSE205519/suppl/GSE205519_RAW.tar']
['GSE205538']	Transcriptomics	RNA-Seq	total RNA	4	Homo sapiens	glioblastoma cells | brain					Illumina HiSeq 2000 (Homo sapiens)	['ftp://ftp.ncbi.nlm.nih.gov/geo/series/GSE205nnn/GSE205538/suppl/GSE205538_gene_count.txt.gz']
['GSE205590']	Transcriptomics	RNA-Seq	total RNA	3	Homo sapiens	normal brain tissue;tumor tissue	control;Glioblastoma	no;oncolytic virus, first injection	female	Day 0;Day 70	Illumina NovaSeq 6000 (Homo sapiens)	[]
['GSE205591']	Epigenomics	MeDIP-Seq	['genomic DNA', 'total RNA']	8	Homo sapiens	cerebrospinal fluid	control;glioblastoma	no;oncolytic virus, first injection;oncolytic virus, second injection	female	Day 0;Day 1;Day 70;Day 71;Day 153	Illumina NovaSeq 6000 (Homo sapiens)	['ftp://ftp.ncbi.nlm.nih.gov/geo/series/GSE205nnn/GSE205591/suppl/GSE205591_RAW.tar']
['GSE206170']	Transcriptomics	RNA-Seq	total RNA	8	Homo sapiens	Brain | U87MG cells | Tumor cells		Normal culture;U87MG cells treated with CAR Neutrophils for 24 hours;U87MG cells treated with Nanodrug for 24 hours;U87MG cells treated with CAR Neutrophils loaded with nanodrug for 24 hours			Illumina NextSeq 500 (Homo sapiens)	['ftp://ftp.ncbi.nlm.nih.gov/geo/series/GSE206nnn/GSE206170/suppl/GSE206170_RAW.tar']
['GSE206225']	Transcriptomics	RNA-Seq	total RNA	45	Homo sapiens	primary tumors;recurrent tumors					Illumina HiSeq 2500 (Homo sapiens)	['ftp://ftp.ncbi.nlm.nih.gov/geo/series/GSE206nnn/GSE206225/suppl/GSE206225_RTpairsNormExp_Annotated.txt.gz', 'ftp://ftp.ncbi.nlm.nih.gov/geo/series/GSE206nnn/GSE206225/suppl/GSE206225_RTpairsNormalizedExpression.txt.gz']
['GSE206241']	Transcriptomics	RNA-Seq	total RNA	2	Homo sapiens	Brain | U87 | Glioblastoma		DMSO;CCA-1.1			Illumina HiSeq 4000 (Homo sapiens)	['ftp://ftp.ncbi.nlm.nih.gov/geo/series/GSE206nnn/GSE206241/suppl/GSE206241_CCA.txt.gz']
['GSE20633']	Transcriptomics	Other	total RNA	36	Homo sapiens	glioblastoma cell line | U373					Phalanx Human OneArray	['ftp://ftp.ncbi.nlm.nih.gov/geo/series/GSE20nnn/GSE20633/suppl/GSE20633_RAW.tar']
['GSE206357']	Epigenomics	ATAC-seq	['genomic DNA', 'polyA RNA']	6	Homo sapiens	LN18 human glioma cell line | brain;LN229 human glioma cell line | brain					Illumina HiSeq 1500 (Homo sapiens)	['ftp://ftp.ncbi.nlm.nih.gov/geo/series/GSE206nnn/GSE206357/suppl/GSE206357_DESeq2_LN18_LN229_RNAseq_raw.counts.txt.gz', 'ftp://ftp.ncbi.nlm.nih.gov/geo/series/GSE206nnn/GSE206357/suppl/GSE206357_RAW.tar']
['GSE206551']	Epigenomics	ATAC-seq	genomic DNA	16	Mus musculus	Granulocytic myeloid-derived supressor cells;Monocytic myeloid-derived supressor cells		Sham-injected;GL261-implanted	Female;Male		NextSeq 550 (Mus musculus)	['ftp://ftp.ncbi.nlm.nih.gov/geo/series/GSE206nnn/GSE206551/suppl/GSE206551_RAW.tar']
['GSE206604']	Transcriptomics	RNA-Seq	total RNA	6	Mus musculus	brain infiltrating leukocytes		Control;ADU-S100			Illumina NextSeq 500 (Mus musculus)	['ftp://ftp.ncbi.nlm.nih.gov/geo/series/GSE206nnn/GSE206604/suppl/GSE206604_Rlog_Normalized_Counts.csv.gz', 'ftp://ftp.ncbi.nlm.nih.gov/geo/series/GSE206nnn/GSE206604/suppl/GSE206604_STAR_Gene_Counts.csv.gz']
['GSE206675']	Transcriptomics	Other	total RNA	6	Homo sapiens	U373 | human glioblastoma (GBM) established cell line;U87 | human glioblastoma (GBM) established cell line;CSC | GBM primary cancer stem cell (CSC) line					Agilent-070156 Human_miRNA_V21.0_Microarray 046064 (miRNA ID version)	['ftp://ftp.ncbi.nlm.nih.gov/geo/series/GSE206nnn/GSE206675/suppl/GSE206675_RAW.tar']
['GSE206917']	Transcriptomics	RNA-Seq	total RNA	16	Homo sapiens	glioblastoma;U251 | glioblastoma;U87 | glioblastoma		primary tumor;recurrent tumor;parental;radioresistant			BGISEQ-500 (Homo sapiens)	['ftp://ftp.ncbi.nlm.nih.gov/geo/series/GSE206nnn/GSE206917/suppl/GSE206917_U251_gene_expression.xls.gz', 'ftp://ftp.ncbi.nlm.nih.gov/geo/series/GSE206nnn/GSE206917/suppl/GSE206917_U87_gene_expression.xls.gz', 'ftp://ftp.ncbi.nlm.nih.gov/geo/series/GSE206nnn/GSE206917/suppl/GSE206917_tissue_gene_expression.xls.gz']
['GSE206984']	Transcriptomics	RNA-Seq	total RNA	8	Homo sapiens	Glioblastoma (GBM) | LN229		treated with unit of bortezomib and panobinostst under concentration of 7.5 nM and 15 nM;untreated			Illumina NovaSeq 6000 (Homo sapiens)	[]
['GSE207002']	Transcriptomics	RNA-Seq	total RNA	18	Homo sapiens	U87MG | Glioblastoma cell;U87MG-RR | Glioblastoma cell		Non-irradiated;Irradiated (total 30 Gy)			Illumina NovaSeq 6000 (Homo sapiens)	['ftp://ftp.ncbi.nlm.nih.gov/geo/series/GSE207nnn/GSE207002/suppl/GSE207002_RAW.tar']
['GSE207046']	Epigenomics	ATAC-seq	genomic DNA	0							Illumina NextSeq 500 (Homo sapiens)	['ftp://ftp.ncbi.nlm.nih.gov/geo/series/GSE207nnn/GSE207046/suppl/GSE207046_RAW.tar']
['GSE20723']	Transcriptomics	Other	total RNA	16	Homo sapiens	fgg;a172;t98g;u118;u87					JIVAN Homo sapiens 38.4K array for Glioblastoma Splicing	['ftp://ftp.ncbi.nlm.nih.gov/geo/series/GSE20nnn/GSE20723/suppl/GSE20723_RAW.tar']
['GSE207288']	Transcriptomics	RNA-Seq	total RNA	21	Homo sapiens	brain | U87MG | Brain Likely Glioblastoma;lung | A549 | epithelial cell		siCTRL;siDDX42-1;siDDX42-2;siDDX42-4			Illumina HiSeq 3000 (Homo sapiens)	['ftp://ftp.ncbi.nlm.nih.gov/geo/series/GSE207nnn/GSE207288/suppl/GSE207288_RAW.tar']
['GSE20736']	Transcriptomics	Other	total RNA	6	Homo sapiens	brain | stem cells G48;brain | stem cells G52;brain | stem cells G63	glioblastoma				[HG-U133_Plus_2] Affymetrix Human Genome U133 Plus 2.0 Array	['ftp://ftp.ncbi.nlm.nih.gov/geo/series/GSE20nnn/GSE20736/suppl/GSE20736_RAW.tar']
['GSE207426']	Epigenomics	Other	genomic DNA	59	Homo sapiens		GBM WHO IV;AO III		Female;Male		Infinium MethylationEPIC	['ftp://ftp.ncbi.nlm.nih.gov/geo/series/GSE207nnn/GSE207426/suppl/GSE207426_RAW.tar', 'ftp://ftp.ncbi.nlm.nih.gov/geo/series/GSE207nnn/GSE207426/suppl/GSE207426_non-normalized.txt.gz', 'ftp://ftp.ncbi.nlm.nih.gov/geo/series/GSE207nnn/GSE207426/suppl/GSE207426_normalized.txt.gz']
['GSE207452']	Transcriptomics	RNA-Seq	total RNA	16	Homo sapiens	U87 | U87 tumor xenograft		MSC Exosomes encasing human anti-Myc siRNA#1;MSC Exosomes encasing scramble-siRNA#1;MSC Exosomes encasing human anti-Myc siRNA#2;MSC Exosomes encasing scramble-siRNA#2		At euthanisa;At euthanasia	Illumina NextSeq 500 (Homo sapiens)	['ftp://ftp.ncbi.nlm.nih.gov/geo/series/GSE207nnn/GSE207452/suppl/GSE207452_GBM1_expression.txt.gz', 'ftp://ftp.ncbi.nlm.nih.gov/geo/series/GSE207nnn/GSE207452/suppl/GSE207452_GBM2_expression.txt.gz']
['GSE207725']	Transcriptomics	RNA-Seq	total RNA	3	Homo sapiens	GBM cells | HK408		Untreated;Radiation, single dose of 8 Gy		Untreated;Day2;Day 7	Illumina NovaSeq 6000 (Homo sapiens)	['ftp://ftp.ncbi.nlm.nih.gov/geo/series/GSE207nnn/GSE207725/suppl/GSE207725_RAW.tar']
['GSE207726']	Transcriptomics	RNA-Seq	total RNA	2	Homo sapiens	GBM cells | patient-derived xenograft | HK408		Untreated;Radiation, single dose of 8 Gy			Illumina NovaSeq 6000 (Homo sapiens)	['ftp://ftp.ncbi.nlm.nih.gov/geo/series/GSE207nnn/GSE207726/suppl/GSE207726_RAW.tar']
['GSE207753']	Transcriptomics	Other	total RNA	12	Homo sapiens				female;male	47;52;59;27;48;57;51;56;53;62	NanoString nCounter PanCancer Immune Profiling Panel (NS_CancerImmune_V1.1)	['ftp://ftp.ncbi.nlm.nih.gov/geo/series/GSE207nnn/GSE207753/suppl/GSE207753_RAW.tar']
['GSE207760']	Transcriptomics	RNA-Seq	total RNA	12	Homo sapiens	GSC23 | Glioblatoma stem cells;GSC3028 | Glioblatoma stem cells					Illumina HiSeq 4000 (Homo sapiens)	['ftp://ftp.ncbi.nlm.nih.gov/geo/series/GSE207nnn/GSE207760/suppl/GSE207760_counts.txt.gz']
['GSE207821']	Transcriptomics	RNA-Seq	total RNA	35	Homo sapiens	brain;Brain	Unaffected control;Glioblastoma multiforme;Alzheimer's disease		Male;Female	54;50;49;60;55;57;62;44;59;56	Illumina NextSeq 500 (Homo sapiens)	['ftp://ftp.ncbi.nlm.nih.gov/geo/series/GSE207nnn/GSE207821/suppl/GSE207821_RAW.tar']
['GSE208074']	Transcriptomics	RNA-Seq	total RNA	12	Homo sapiens	peritumoral brain	Recurrent Glioblastoma (IDH WT);Recurrent Glioblastoma (IDH Mutant)	Low-intensity pulsed ultrasound	Male;Female		Illumina NextSeq 500 (Homo sapiens)	['ftp://ftp.ncbi.nlm.nih.gov/geo/series/GSE208nnn/GSE208074/suppl/GSE208074_RAW.tar']
['GSE208323']	Transcriptomics	Other	total RNA	4	Homo sapiens	U87 | U87 tumor xenograft		MSC Exosomes encasing scramble-siRNA#1;MSC Exosomes encasing human anti-Myc siRNA#1		6-8 weeks old	Illumina NextSeq 500 (Homo sapiens)	['ftp://ftp.ncbi.nlm.nih.gov/geo/series/GSE208nnn/GSE208323/suppl/GSE208323_RAW.tar']
['GSE208460']	Epigenomics	ChIP-seq	genomic DNA	2	Homo sapiens				female	36 year	Illumina NextSeq 500 (Homo sapiens)	['ftp://ftp.ncbi.nlm.nih.gov/geo/series/GSE208nnn/GSE208460/suppl/GSE208460_RAW.tar']
['GSE208489']	Epigenomics	ChIP-seq	genomic DNA	2	Homo sapiens				female	36 year	Illumina NextSeq 500 (Homo sapiens)	['ftp://ftp.ncbi.nlm.nih.gov/geo/series/GSE208nnn/GSE208489/suppl/GSE208489_ENCFF853HFR_pseudoreplicated_peaks_GRCh38.bed.gz', 'ftp://ftp.ncbi.nlm.nih.gov/geo/series/GSE208nnn/GSE208489/suppl/GSE208489_RAW.tar']
['GSE208616']	Transcriptomics	RNA-Seq	total RNA	32	Homo sapiens	Glioblastoma | GSC23 | Glioblastoma stem cells;Glioblastoma | GSC3028 | Glioblastoma stem cells;Glioblastoma | DGC23 | Differentiated glioblastoma cells;Glioblastoma | DGC3028 | Differentiated glioblastoma cells		shCONT;shGCDH_1;shGCDH_2;0.2mM Lysine;2mM Lysine;shECHS1_1;shECHS1_2			Illumina NovaSeq 6000 (Homo sapiens)	['ftp://ftp.ncbi.nlm.nih.gov/geo/series/GSE208nnn/GSE208616/suppl/GSE208616_gene_count_lysine.txt.gz', 'ftp://ftp.ncbi.nlm.nih.gov/geo/series/GSE208nnn/GSE208616/suppl/GSE208616_gene_count_shECHS1.txt.gz', 'ftp://ftp.ncbi.nlm.nih.gov/geo/series/GSE208nnn/GSE208616/suppl/GSE208616_gene_count_shGCDH.txt.gz']
['GSE208617']	Epigenomics	ChIP-seq	genomic DNA	14	Homo sapiens	Glioblastoma | GSC23 | Glioblastoma stem cells		shCONT;shGCDH;2mM Lysine;0.2mM Lysine			Illumina NovaSeq 6000 (Homo sapiens)	['ftp://ftp.ncbi.nlm.nih.gov/geo/series/GSE208nnn/GSE208617/suppl/GSE208617_RAW.tar']
['GSE208618']	Epigenomics	ChIP-seq	['genomic DNA', 'total RNA']	0							Illumina NovaSeq 6000 (Homo sapiens)	['ftp://ftp.ncbi.nlm.nih.gov/geo/series/GSE208nnn/GSE208618/suppl/GSE208618_RAW.tar']
['GSE208634']	Transcriptomics	RNA-Seq	total RNA	12	Homo sapiens	LN-229-TRE-R132H | glioblastoma cells		without doxycycline | without VSV√é¬î51 infection;with doxycycline | without VSV√é¬î51 infection;without doxycycline | with VSV√é¬î51 infection;with doxycycline | with VSV√é¬î51 infection			Illumina NovaSeq 6000 (Homo sapiens)	['ftp://ftp.ncbi.nlm.nih.gov/geo/series/GSE208nnn/GSE208634/suppl/GSE208634_All.FPKM.txt.gz']
['GSE208696']	Genomics	Other	genomic DNA	8	Homo sapiens	glioblastoma multiforme | G166 | glioblastoma stem cells;glioblastoma multiforme | U3013 | glioblastoma stem cells		CRISPR/Cas9 knockout screen		day 0;day 35;day 38	Illumina NextSeq 500 (Homo sapiens)	['ftp://ftp.ncbi.nlm.nih.gov/geo/series/GSE208nnn/GSE208696/suppl/GSE208696_Human_Epi_gRNA_library.txt.gz', 'ftp://ftp.ncbi.nlm.nih.gov/geo/series/GSE208nnn/GSE208696/suppl/GSE208696_RAW.tar']
['GSE208697']	Transcriptomics	RNA-Seq	polyA RNA	12	Homo sapiens	glioblastoma multiforme | G7 | glioblastoma stem cells;glioblastoma multiforme | G14 | glioblastoma stem cells;glioblastoma multiforme | G26 | glioblastoma stem cells;glioblastoma multiforme | G144 | glioblastoma stem cells;glioblastoma multiforme | G166 | glioblastoma stem cells;glioblastoma multiforme | U3013 | glioblastoma stem cells;glioblastoma multiforme | U3017 | glioblastoma stem cells;gl…		none			Illumina NextSeq 500 (Homo sapiens)	['ftp://ftp.ncbi.nlm.nih.gov/geo/series/GSE208nnn/GSE208697/suppl/GSE208697_RAW.tar']
['GSE208698']	Genomics	RNA-Seq	['genomic DNA', 'polyA RNA']	0							Illumina NextSeq 500 (Homo sapiens)	['ftp://ftp.ncbi.nlm.nih.gov/geo/series/GSE208nnn/GSE208698/suppl/GSE208698_RAW.tar']
['GSE208773']	Transcriptomics	RNA-Seq	total RNA	12	Homo sapiens	LN229 | glioblastoma		no treat;Metformin			NextSeq 550 (Homo sapiens)	['ftp://ftp.ncbi.nlm.nih.gov/geo/series/GSE208nnn/GSE208773/suppl/GSE208773_RAW.tar']
['GSE208897']	Epigenomics	ChIP-seq	genomic DNA	1	Homo sapiens	motor neuron			male	47 year	Illumina NovaSeq 6000 (Homo sapiens)	['ftp://ftp.ncbi.nlm.nih.gov/geo/series/GSE208nnn/GSE208897/suppl/GSE208897_RAW.tar']
['GSE208971']	Epigenomics	ChIP-seq	genomic DNA	2	Homo sapiens				female	36 year	Illumina NextSeq 500 (Homo sapiens)	['ftp://ftp.ncbi.nlm.nih.gov/geo/series/GSE208nnn/GSE208971/suppl/GSE208971_RAW.tar']
['GSE209016']	Epigenomics	ChIP-seq	genomic DNA	2	Homo sapiens				female	36 year	Illumina NextSeq 500 (Homo sapiens)	['ftp://ftp.ncbi.nlm.nih.gov/geo/series/GSE209nnn/GSE209016/suppl/GSE209016_ENCFF336JPA_pseudoreplicated_peaks_GRCh38.bed.gz', 'ftp://ftp.ncbi.nlm.nih.gov/geo/series/GSE209nnn/GSE209016/suppl/GSE209016_RAW.tar']
['GSE209154']	Epigenomics	ChIP-seq	genomic DNA	2	Homo sapiens				female	36 year	Illumina NextSeq 500 (Homo sapiens)	['ftp://ftp.ncbi.nlm.nih.gov/geo/series/GSE209nnn/GSE209154/suppl/GSE209154_ENCFF132JHE_IDR_thresholded_peaks_GRCh38.bed.gz', 'ftp://ftp.ncbi.nlm.nih.gov/geo/series/GSE209nnn/GSE209154/suppl/GSE209154_ENCFF813LJZ_IDR_ranked_peaks_GRCh38.bed.gz', 'ftp://ftp.ncbi.nlm.nih.gov/geo/series/GSE209nnn/GSE209154/suppl/GSE209154_RAW.tar']
['GSE209174']	Epigenomics	ChIP-seq	genomic DNA	2	Homo sapiens				female	36 year	Illumina NextSeq 500 (Homo sapiens)	['ftp://ftp.ncbi.nlm.nih.gov/geo/series/GSE209nnn/GSE209174/suppl/GSE209174_ENCFF603WEE_pseudoreplicated_peaks_GRCh38.bed.gz', 'ftp://ftp.ncbi.nlm.nih.gov/geo/series/GSE209nnn/GSE209174/suppl/GSE209174_RAW.tar']
['GSE209201']	Epigenomics	ChIP-seq	genomic DNA	1	Homo sapiens	motor neuron			male	47 year	Illumina NovaSeq 6000 (Homo sapiens)	['ftp://ftp.ncbi.nlm.nih.gov/geo/series/GSE209nnn/GSE209201/suppl/GSE209201_RAW.tar']
['GSE209424']	Epigenomics	ChIP-seq	genomic DNA	1	Homo sapiens	motor neuron			male	49 year	Illumina NovaSeq 6000 (Homo sapiens)	['ftp://ftp.ncbi.nlm.nih.gov/geo/series/GSE209nnn/GSE209424/suppl/GSE209424_RAW.tar']
['GSE209462']	Epigenomics	ChIP-seq	genomic DNA	2	Homo sapiens				female	36 year	Illumina NextSeq 500 (Homo sapiens)	['ftp://ftp.ncbi.nlm.nih.gov/geo/series/GSE209nnn/GSE209462/suppl/GSE209462_ENCFF595RKZ_pseudoreplicated_peaks_GRCh38.bed.gz', 'ftp://ftp.ncbi.nlm.nih.gov/geo/series/GSE209nnn/GSE209462/suppl/GSE209462_RAW.tar']
['GSE209495']	Epigenomics	ChIP-seq	genomic DNA	2	Homo sapiens				female	36 year	Illumina NextSeq 500 (Homo sapiens)	['ftp://ftp.ncbi.nlm.nih.gov/geo/series/GSE209nnn/GSE209495/suppl/GSE209495_ENCFF559BLN_pseudoreplicated_peaks_GRCh38.bed.gz', 'ftp://ftp.ncbi.nlm.nih.gov/geo/series/GSE209nnn/GSE209495/suppl/GSE209495_RAW.tar']
['GSE209496']	Epigenomics	ChIP-seq	genomic DNA	2	Homo sapiens				female	36 year	Illumina NextSeq 500 (Homo sapiens)	['ftp://ftp.ncbi.nlm.nih.gov/geo/series/GSE209nnn/GSE209496/suppl/GSE209496_ENCFF953FLL_pseudoreplicated_peaks_GRCh38.bed.gz', 'ftp://ftp.ncbi.nlm.nih.gov/geo/series/GSE209nnn/GSE209496/suppl/GSE209496_RAW.tar']
['GSE209772']	Transcriptomics	Single cell sequencing	polyA RNA	0							NextSeq 2000 (Homo sapiens)	[]
['GSE209777']	Transcriptomics	Single cell sequencing	['polyA RNA', 'total RNA']	64	Homo sapiens	NCI-H1299 | Non-small cell lung cancer;OCI-AML3 | Acute myeloid leukemia;HL60 | Acute promyelocytic leukemia;NCI-H2122 | Non-small cell lung cancer;NCI-H1395 | Lung adenocarcinoma;A172 | Glioblastoma;T98G | Glioblastoma;HCT116 | Colorectal carcinoma;SW480 | Colorectal adenocarcinoma		DMSO;500nM Decitabine;500nM SB939;500nM Decitabine + 500nM SB939		96 hours;18 hours;78 hours + 18 hours;96 h	NextSeq 2000 (Homo sapiens)	['ftp://ftp.ncbi.nlm.nih.gov/geo/series/GSE209nnn/GSE209777/suppl/GSE209777_RAW.tar']
['GSE209807']	Transcriptomics	RNA-Seq	total RNA	8	Mus musculus	CT26 subcutaneous tumors | CT26 | colon cancer cell		PBS treatment;Propranolol treatment			Illumina NovaSeq 6000 (Mus musculus)	[]
['GSE209865']	Genomics	Other	genomic DNA	415	Homo sapiens	brain tumor tissue	Glioblastoma, IDH-wildtype;Anaplastic oligodendroglioma, IDH-mutant and 1p/19q-codeleted;Anaplastic astrocytoma, IDH-mutant;Diffuse astrocytoma, IDH-mutant;Glioblastoma, IDH-mutant;Glioblastoma, IDH wildtype, H3.3 G34 mutant*;Diffuse midline glioma, H3 K27M-mutant;Medulloblastoma, genetically defined, non-WNT/non-SHH;Fibrous meningioma;Meningioma;Diffuse large B cell lymphoma (DLBCL);Medulloblast…				MinION (Homo sapiens)	['ftp://ftp.ncbi.nlm.nih.gov/geo/series/GSE209nnn/GSE209865/suppl/GSE209865_RAW.tar', 'ftp://ftp.ncbi.nlm.nih.gov/geo/series/GSE209nnn/GSE209865/suppl/GSE209865_methylation_merged_samples.tsv.gz']
['GSE21026']	Epigenomics	ChIP-seq	genomic DNA	6	Homo sapiens	T98G				T0 (minutes);T30 (minutes)	Illumina Genome Analyzer (Homo sapiens)	['ftp://ftp.ncbi.nlm.nih.gov/geo/series/GSE21nnn/GSE21026/suppl/GSE21026_RAW.tar']
['GSE21045']	Transcriptomics	Other	total RNA	8	Homo sapiens	human fibrosarcoma | ht1080;human renal leiomyoblastoma cell line | g402;fibroblast | T98G;colorectal carcinoma | HCT116;cervical carcinoma | hela;liver carcinoma | hepg2;gastric adenocarcinoma | ags;Human glioblastoma-astrocytoma, epithelial-like cell line | U87MG					Illumina humanRef-8 v2.0 expression beadchip	['ftp://ftp.ncbi.nlm.nih.gov/geo/series/GSE21nnn/GSE21045/suppl/GSE21045_Raw_data_GEOarchive_Matrix.txt.gz']
['GSE210654']	Transcriptomics	RNA-Seq	total RNA	12	Homo sapiens			untreated			NextSeq 550 (Homo sapiens)	['ftp://ftp.ncbi.nlm.nih.gov/geo/series/GSE210nnn/GSE210654/suppl/GSE210654_BITC129_adjusted_counts.txt.gz', 'ftp://ftp.ncbi.nlm.nih.gov/geo/series/GSE210nnn/GSE210654/suppl/GSE210654_BITC13_adjusted_counts.txt.gz']
['GSE210717']	Transcriptomics	RNA-Seq	total RNA	6	Homo sapiens	human-derived U251 cell line		infected with GFP lentivirus for 5 days;infected with GFP+NeuroD4 lentivirus for 5 days			Illumina NovaSeq 6000 (Homo sapiens)	[]
['GSE210736']	Epigenomics	ATAC-seq	['genomic DNA', 'nuclear RNA', 'total RNA']	39	Homo sapiens	Cerebral Organoid;Cerebral Organoid | H1-ESCs				1M;2M;4M;8M;12M;18M;24M;5M;7M;9M	Illumina NovaSeq 6000 (Homo sapiens)	['ftp://ftp.ncbi.nlm.nih.gov/geo/series/GSE210nnn/GSE210736/suppl/GSE210736_RAW.tar']
['GSE2109']	Transcriptomics	Other	total RNA	500	Homo sapiens						[HG-U133_Plus_2] Affymetrix Human Genome U133 Plus 2.0 Array	['ftp://ftp.ncbi.nlm.nih.gov/geo/series/GSE2nnn/GSE2109/suppl/GSE2109_GSM102424_GSM102424_batch6_30Mar2006.tar', 'ftp://ftp.ncbi.nlm.nih.gov/geo/series/GSE2nnn/GSE2109/suppl/GSE2109_GSM117576_GSM117777_batch7_07Jul06.tar', 'ftp://ftp.ncbi.nlm.nih.gov/geo/series/GSE2nnn/GSE2109/suppl/GSE2109_GSM137895_GSM138054_batch8_29Sep2006.tar', 'ftp://ftp.ncbi.nlm.nih.gov/geo/series/GSE2nnn/GSE2109/suppl/GSE…
['GSE211147']	Epigenomics	ChIP-seq	genomic DNA	11	Homo sapiens	DIPG4		DMSO;DMSO and 6Gy radiation;AZD (40nM) and 6Gy radiation			Illumina NovaSeq 6000 (Homo sapiens)	['ftp://ftp.ncbi.nlm.nih.gov/geo/series/GSE211nnn/GSE211147/suppl/GSE211147_RAW.tar']
['GSE211148']	Epigenomics	ATAC-seq	genomic DNA	6	Homo sapiens	DIPG4		DMSO;DMSO and 6Gy radiation;AZD (40nM) and 6Gy radiation			Illumina NovaSeq 6000 (Homo sapiens)	['ftp://ftp.ncbi.nlm.nih.gov/geo/series/GSE211nnn/GSE211148/suppl/GSE211148_RAW.tar']
['GSE211272']	Transcriptomics	RNA-Seq	total RNA	72	Homo sapiens	RN1 | Glioblastoma cell line;WK1 | Glioblastoma cell line;MN1 | Glioblastoma cell line;BAH1 | Glioblastoma cell line;MMK1 | Glioblastoma cell line;HW1 | Glioblastoma cell line;PB1 | Glioblastoma cell line;RKI1 | Glioblastoma cell line;JK2 | Glioblastoma cell line;SB2b | Glioblastoma cell line;SJH1 | Glioblastoma cell line;FPW1 | Glioblastoma cell line		DMSO control;M4344+TMZ+RT;TMZ+RT			Illumina HiSeq 2500 (Homo sapiens)	['ftp://ftp.ncbi.nlm.nih.gov/geo/series/GSE211nnn/GSE211272/suppl/GSE211272_raw_counts.csv.gz', 'ftp://ftp.ncbi.nlm.nih.gov/geo/series/GSE211nnn/GSE211272/suppl/GSE211272_tpm_counts.csv.gz']
['GSE21143']	Transcriptomics	Other	total RNA	6	Mus musculus	primary p53-null neural stem cells					[Mouse430_2] Affymetrix Mouse Genome 430 2.0 Array	['ftp://ftp.ncbi.nlm.nih.gov/geo/series/GSE21nnn/GSE21143/suppl/GSE21143_RAW.tar']
['GSE211462']	Transcriptomics	RNA-Seq	total RNA	8	Homo sapiens	Patient-derived glioma-propagating cells	Glioblastoma neurospheres	DMSO;SB202190			Illumina NovaSeq 6000 (Homo sapiens)	['ftp://ftp.ncbi.nlm.nih.gov/geo/series/GSE211nnn/GSE211462/suppl/GSE211462_Gene_count.csv.gz']
['GSE211554']	Transcriptomics	RNA-Seq	total RNA	12	Homo sapiens	glioblastoma tissue					HiSeq X Ten (Homo sapiens)	['ftp://ftp.ncbi.nlm.nih.gov/geo/series/GSE211nnn/GSE211554/suppl/GSE211554_Transcript_FPKM_annotated.csv_tissue_name.csv.gz', 'ftp://ftp.ncbi.nlm.nih.gov/geo/series/GSE211nnn/GSE211554/suppl/GSE211554_gene_readcount_annotated.csv_tissue_name.csv.gz']
['GSE211724']	Epigenomics	ATAC-seq	genomic DNA	7	Homo sapiens	456 GSC | glioblstoma stem cell;4121 GSC | glioblstoma stem cell;387 GSC | glioblstoma stem cell;456 NSTC | Non-stem tumor cell;4121 NSTC | Non-stem tumor cell;387 NSTC | Non-stem tumor cell;NPC | neural progenitor cell					Illumina NovaSeq 6000 (Homo sapiens)	['ftp://ftp.ncbi.nlm.nih.gov/geo/series/GSE211nnn/GSE211724/suppl/GSE211724_RAW.tar']
['GSE211725']	Epigenomics	ChIP-seq	genomic DNA	10	Homo sapiens	4121 GSC | glioblstoma stem cell;4121 NSTC | Non-stem tumor cell					Illumina NovaSeq 6000 (Homo sapiens)	['ftp://ftp.ncbi.nlm.nih.gov/geo/series/GSE211nnn/GSE211725/suppl/GSE211725_RAW.tar']
['GSE212067']	Transcriptomics	Other	total RNA	18	Homo sapiens				F;M		[Clariom_D_Human] Affymetrix Human Clariom D Assay [transcript (gene) version]	['ftp://ftp.ncbi.nlm.nih.gov/geo/series/GSE212nnn/GSE212067/suppl/GSE212067_RAW.tar']
['GSE212086']	Epigenomics	ChIP-seq	genomic DNA	4	Homo sapiens	G523 | primary culture					Illumina NovaSeq 6000 (Homo sapiens)	['ftp://ftp.ncbi.nlm.nih.gov/geo/series/GSE212nnn/GSE212086/suppl/GSE212086_g523_mh2a2_sicer_consensus_peaks.bed.gz']
['GSE212171']	Transcriptomics	RNA-Seq	total RNA	6	Homo sapiens	peripheral blood | THP-1 | monocytes		PMA and GM-CSF stimulated;PMA and IL-4/IL-13 stimulated			DNBSEQ-T7 (Homo sapiens)	['ftp://ftp.ncbi.nlm.nih.gov/geo/series/GSE212nnn/GSE212171/suppl/GSE212171_RAW.tar']
['GSE212246']	Transcriptomics	RNA-Seq	total RNA	500	Mus musculus	brain | Malignant;brain | Endothelial_Cells;brain | Oligodendrocytes;brain | Tcell		ctrl;Los;LosPD1;PD1			Illumina NextSeq 500 (Mus musculus)	['ftp://ftp.ncbi.nlm.nih.gov/geo/series/GSE212nnn/GSE212246/suppl/GSE212246_TPM_qc.csv.gz', 'ftp://ftp.ncbi.nlm.nih.gov/geo/series/GSE212nnn/GSE212246/suppl/GSE212246_metadata_mGBM.csv.gz']
['GSE212325']	Transcriptomics	RNA-Seq	total RNA	6	Homo sapiens	U87 | EGFR+vIII;U87 | EGFR+vIII TLR2 KO					Illumina HiSeq 4000 (Homo sapiens)	['ftp://ftp.ncbi.nlm.nih.gov/geo/series/GSE212nnn/GSE212325/suppl/GSE212325_DESeq2_EGFR_vIII_TLR2_KO_vs_EGFR_vIII.txt.gz']
['GSE212616']	Transcriptomics	RNA-Seq	polyA RNA	7	Mus musculus						Illumina NovaSeq 6000 (Mus musculus)	['ftp://ftp.ncbi.nlm.nih.gov/geo/series/GSE212nnn/GSE212616/suppl/GSE212616_UMIsMatrix.txt.gz', 'ftp://ftp.ncbi.nlm.nih.gov/geo/series/GSE212nnn/GSE212616/suppl/GSE212616_colData.txt.gz']
['GSE212941']	Transcriptomics	Other	total RNA	2	Homo sapiens	primary human NK cell					[Clariom_S_Human] Affymetrix Clariom S Assay, Human (Includes Pico Assay)	['ftp://ftp.ncbi.nlm.nih.gov/geo/series/GSE212nnn/GSE212941/suppl/GSE212941_RAW.tar']
['GSE213013']	Transcriptomics	RNA-Seq	total RNA	18	Homo sapiens	A549 | Lung carcinoma;MCF7 | Breast adenocarcinoma;U251 | Glioblastoma		Vehicle;ST101			Illumina NovaSeq 6000 (Homo sapiens)	['ftp://ftp.ncbi.nlm.nih.gov/geo/series/GSE213nnn/GSE213013/suppl/GSE213013_A5_10vsA5_0_DEG.txt.gz', 'ftp://ftp.ncbi.nlm.nih.gov/geo/series/GSE213nnn/GSE213013/suppl/GSE213013_MC_10vsMC_0_DEG.txt.gz', 'ftp://ftp.ncbi.nlm.nih.gov/geo/series/GSE213nnn/GSE213013/suppl/GSE213013_U2_10vsU2_0_DEG.txt.gz']
['GSE213046']	Transcriptomics	RNA-Seq	total RNA	28	Homo sapiens	U251 | glioblastoma;U87 | glioblastoma					Illumina HiSeq 2500 (Homo sapiens);Illumina NextSeq 500 (Homo sapiens)	['ftp://ftp.ncbi.nlm.nih.gov/geo/series/GSE213nnn/GSE213046/suppl/GSE213046_U251_180529_D21_D0.sgrna.txt.gz', 'ftp://ftp.ncbi.nlm.nih.gov/geo/series/GSE213nnn/GSE213046/suppl/GSE213046_U251_NC_DARS-AS1SI_diffexpr-results_add_gene_information.txt.gz', 'ftp://ftp.ncbi.nlm.nih.gov/geo/series/GSE213nnn/GSE213046/suppl/GSE213046_U251_NC_YBX1SI_diffexpr-results_add_gene_information.txt.gz', 'ftp://ftp.…
['GSE213269']	Transcriptomics	RNA-Seq	total RNA	20	Homo sapiens	NSC ISOLATE;Proneural GSC;Pediatric Brain Tumor isolate					Illumina HiSeq 2000 (Homo sapiens)	['ftp://ftp.ncbi.nlm.nih.gov/geo/series/GSE213nnn/GSE213269/suppl/GSE213269_RAW.tar']
['GSE213307']	Transcriptomics	RNA-Seq	polyA RNA	6	Mus musculus						Illumina NovaSeq 6000 (Mus musculus)	['ftp://ftp.ncbi.nlm.nih.gov/geo/series/GSE213nnn/GSE213307/suppl/GSE213307_RNASeq.Counts.tsv.gz']
['GSE213308']	Transcriptomics	RNA-Seq	total RNA	0							Illumina NovaSeq 6000 (Mus musculus)	[]
['GSE213309']	Transcriptomics	RNA-Seq	['polyA RNA', 'total RNA']	2	Mus musculus						Illumina NovaSeq 6000 (Mus musculus)	[]
['GSE21336']	Transcriptomics	Other	total RNA	12	Homo sapiens	glioblastoma neurospheres | 10627;glioblastoma neurospheres | 20913		control;retinoic acid for 8h;retinoic acid for 48h			[HuEx-1_0-st] Affymetrix Human Exon 1.0 ST Array [transcript (gene) version]	['ftp://ftp.ncbi.nlm.nih.gov/geo/series/GSE21nnn/GSE21336/suppl/GSE21336_RAW.tar', 'ftp://ftp.ncbi.nlm.nih.gov/geo/series/GSE21nnn/GSE21336/suppl/GSE21336_SXio032409_Report.txt.gz', 'ftp://ftp.ncbi.nlm.nih.gov/geo/series/GSE21nnn/GSE21336/suppl/GSE21336_rma-gene-extended.summary.txt.gz']
['GSE213554']	Epigenomics	Other	genomic DNA	75	Homo sapiens	iPSC;organoid			male	1-month-old;2-month-old;3-month-old	Illumina HumanMethylation450 BeadChip (HumanMethylation450_15017482);Illumina Infinium HumanMethylation850 BeadChip	['ftp://ftp.ncbi.nlm.nih.gov/geo/series/GSE213nnn/GSE213554/suppl/GSE213554_RAW.tar']
['GSE213592']	Transcriptomics	Other	total RNA	18	Homo sapiens	U251 Glioblastoma derived cell line		0.1% DMSO;100ng/ml EGF			[Clariom_S_Human] Affymetrix Clariom S Assay, Human (Includes Pico Assay)	['ftp://ftp.ncbi.nlm.nih.gov/geo/series/GSE213nnn/GSE213592/suppl/GSE213592_RAW.tar']
['GSE213876']	Epigenomics	ChIP-seq	genomic DNA	67	Escherichia coli K-12;Mus musculus;Escherichia coli;synthetic construct	testis;N cell line;B cell line;cells;synthetic construct;NIH/3T3;B104-1-1		Mutation group;Mutation + demethylation group;Control group;IP;Input			Illumina NovaSeq 6000 (Mus musculus);Illumina NovaSeq 6000 (synthetic construct)	['ftp://ftp.ncbi.nlm.nih.gov/geo/series/GSE213nnn/GSE213876/suppl/GSE213876_B1.txt.gz', 'ftp://ftp.ncbi.nlm.nih.gov/geo/series/GSE213nnn/GSE213876/suppl/GSE213876_B2.txt.gz', 'ftp://ftp.ncbi.nlm.nih.gov/geo/series/GSE213nnn/GSE213876/suppl/GSE213876_Ecoli1.txt.gz', 'ftp://ftp.ncbi.nlm.nih.gov/geo/series/GSE213nnn/GSE213876/suppl/GSE213876_Ecoli2.txt.gz', 'ftp://ftp.ncbi.nlm.nih.gov/geo/series/GSE…
['GSE214006']	Epigenomics	Other	genomic DNA	4	Mus musculus;Homo sapiens	E14 mouse embryonic stem cells;brain	normal;glioblastoma		male;female		NextSeq 2000 (Mus musculus);NextSeq 2000 (Homo sapiens)	['ftp://ftp.ncbi.nlm.nih.gov/geo/series/GSE214nnn/GSE214006/suppl/GSE214006_brain_healthy_astair_CpG.filtered.bedGraph.gz', 'ftp://ftp.ncbi.nlm.nih.gov/geo/series/GSE214nnn/GSE214006/suppl/GSE214006_brain_tumor_astair_CpG.filtered.bedGraph.gz', 'ftp://ftp.ncbi.nlm.nih.gov/geo/series/GSE214nnn/GSE214006/suppl/GSE214006_mESC_merged_astair_CpG_filtered.bedGraph.gz']
['GSE214140']	Transcriptomics	RNA-Seq	total RNA	3	Homo sapiens	human iPSC-derived CAR-macrophage					Illumina NextSeq 500 (Homo sapiens)	['ftp://ftp.ncbi.nlm.nih.gov/geo/series/GSE214nnn/GSE214140/suppl/GSE214140_RAW.tar']
['GSE214248']	Transcriptomics	RNA-Seq	total RNA	8	Homo sapiens	glioblastoma | 839 | glioma stem cells;glioblastoma | 2907 | glioma stem cells					BGISEQ-500 (Homo sapiens)	['ftp://ftp.ncbi.nlm.nih.gov/geo/series/GSE214nnn/GSE214248/suppl/GSE214248_core_table_gene.txt.gz']
['GSE214252']	Transcriptomics	RNA-Seq	total RNA	20	Homo sapiens	brain	Glioblastoma;Control				Illumina HiSeq 4000 (Homo sapiens)	['ftp://ftp.ncbi.nlm.nih.gov/geo/series/GSE214nnn/GSE214252/suppl/GSE214252_RAW.tar']
['GSE214466']	Transcriptomics	RNA-Seq	total RNA	9	Homo sapiens	glioblastoma | cancer cell line		no			Illumina NovaSeq 6000 (Homo sapiens)	['ftp://ftp.ncbi.nlm.nih.gov/geo/series/GSE214nnn/GSE214466/suppl/GSE214466_NSC_IC_subQ.txt.gz']
['GSE214832']	Transcriptomics	Other	total RNA	24	Homo sapiens	glioblastoma-derived cell line U-87MG		Control;IFNgamma;IFNalpha2b;HeberFERON			Illumina HumanHT-12 V4.0 expression beadchip	['ftp://ftp.ncbi.nlm.nih.gov/geo/series/GSE214nnn/GSE214832/suppl/GSE214832_RAW.tar', 'ftp://ftp.ncbi.nlm.nih.gov/geo/series/GSE214nnn/GSE214832/suppl/GSE214832_non-normalized_data.txt.gz']
['GSE214907']	Transcriptomics	RNA-Seq	total RNA	9	Mus musculus	BMDMs		vehicle;doxycycline;7-ketocholesterol			Illumina NovaSeq 6000 (Mus musculus)	['ftp://ftp.ncbi.nlm.nih.gov/geo/series/GSE214nnn/GSE214907/suppl/GSE214907_BMDM-D-vs-C.txt.gz', 'ftp://ftp.ncbi.nlm.nih.gov/geo/series/GSE214nnn/GSE214907/suppl/GSE214907_BMDM-K-vs-C.txt.gz']
['GSE214965']	Transcriptomics	RNA-Seq	total RNA	2	Homo sapiens	LN-229 | Glioblastoma		20 different drug treatment conditions described in the sample metadata sheet		6 hours, 22 hours	NextSeq 2000 (Homo sapiens)	['ftp://ftp.ncbi.nlm.nih.gov/geo/series/GSE214nnn/GSE214965/suppl/GSE214965_normalizedcounts_LN229_DRUG_Seq.txt.gz', 'ftp://ftp.ncbi.nlm.nih.gov/geo/series/GSE214nnn/GSE214965/suppl/GSE214965_rawcounts_LN229_DRUG_Seq.txt.gz', 'ftp://ftp.ncbi.nlm.nih.gov/geo/series/GSE214nnn/GSE214965/suppl/GSE214965_sample_metadata_LN229_DRUG_Seq.txt.gz']
['GSE214966']	Transcriptomics	RNA-Seq	total RNA	4	Homo sapiens	Glioblastoma | Brain tumor, enzymatically dissociated	primary tumor;recurrent tumor			73 years;58 years;71 years;67 years	Illumina NovaSeq 6000 (Homo sapiens)	['ftp://ftp.ncbi.nlm.nih.gov/geo/series/GSE214nnn/GSE214966/suppl/GSE214966_RAW.tar', 'ftp://ftp.ncbi.nlm.nih.gov/geo/series/GSE214nnn/GSE214966/suppl/GSE214966_cell_metadata_scRNASeq_GBM_4patients.txt.gz', 'ftp://ftp.ncbi.nlm.nih.gov/geo/series/GSE214nnn/GSE214966/suppl/GSE214966_count_matrix_scRNASeq_GBM_4patients.txt.gz']
['GSE214967']	Transcriptomics	RNA-Seq	total RNA	2	Homo sapiens	Glioblastoma | Brain tumor, enzymatically dissociated	primary tumor	DMSO control;Vortioxetine treatment		48	Illumina NovaSeq 6000 (Homo sapiens)	['ftp://ftp.ncbi.nlm.nih.gov/geo/series/GSE214nnn/GSE214967/suppl/GSE214967_RAW.tar', 'ftp://ftp.ncbi.nlm.nih.gov/geo/series/GSE214nnn/GSE214967/suppl/GSE214967_cell_metadata_scRNASeq_GBM_DMSO_VORT.txt.gz', 'ftp://ftp.ncbi.nlm.nih.gov/geo/series/GSE214nnn/GSE214967/suppl/GSE214967_count_matrix_scRNASeq_GBM_DMSO_VORT.txt.gz']
['GSE214968']	Transcriptomics	RNA-Seq	total RNA	18	Homo sapiens	LN-229 | Glioblastoma | Brain		control;Vortioxetine		0 hours;3 hours;6 hours;9 hours;12 hours;24 hours	Illumina NovaSeq 6000 (Homo sapiens)	['ftp://ftp.ncbi.nlm.nih.gov/geo/series/GSE214nnn/GSE214968/suppl/GSE214968_normalizedcounts_LN229_vort_timecourse.txt.gz', 'ftp://ftp.ncbi.nlm.nih.gov/geo/series/GSE214nnn/GSE214968/suppl/GSE214968_rawcounts_LN229_vort_timecourse.txt.gz']
['GSE215123']	Transcriptomics	RNA-Seq	total RNA	23	Mus musculus	ex vivo tumor | GL261-luc2;ex vivo tumor | CT2A-luc					Illumina NextSeq 500 (Mus musculus);HiSeq X Ten (Mus musculus)	['ftp://ftp.ncbi.nlm.nih.gov/geo/series/GSE215nnn/GSE215123/suppl/GSE215123_RAW.tar']
['GSE21514']	Transcriptomics	Other	total RNA	8	Homo sapiens	human U-87 MG astrocytoma/glioblastoma cell line (ATCC, cat# HTB-14) | global cellular fraction;primary human cerebral cortex astrocyte cell line (ScienCell Research Laboratories, cat#1800) | global cellular fraction;primary human cerebral cortex astrocyte cell line (ScienCell Research Laboratories, cat#1800) | RISC-immunoprecipitated;human U-87 MG astrocytoma/glioblastoma cell line (ATCC, cat# H…					[HG-U133_Plus_2] Affymetrix Human Genome U133 Plus 2.0 Array	['ftp://ftp.ncbi.nlm.nih.gov/geo/series/GSE21nnn/GSE21514/suppl/GSE21514_RAW.tar']
['GSE215239']	Transcriptomics	RNA-Seq	total RNA	4	Mus musculus	contralaterall brain tissue		engrafted with CT2A tumor cells;received PBS as sham control		old;young	Illumina NovaSeq 6000 (Mus musculus)	['ftp://ftp.ncbi.nlm.nih.gov/geo/series/GSE215nnn/GSE215239/suppl/GSE215239_RAW.tar']
['GSE215240']	Epigenomics	Other	genomic DNA	500	Homo sapiens						Illumina HumanMethylation450 BeadChip (HumanMethylation450_15017482);Infinium MethylationEPIC	['ftp://ftp.ncbi.nlm.nih.gov/geo/series/GSE215nnn/GSE215240/suppl/GSE215240_RAW.tar', 'ftp://ftp.ncbi.nlm.nih.gov/geo/series/GSE215nnn/GSE215240/suppl/GSE215240_betas_preprocessed_GPL13534.txt.gz', 'ftp://ftp.ncbi.nlm.nih.gov/geo/series/GSE215nnn/GSE215240/suppl/GSE215240_betas_preprocessed_GPL21145.txt.gz', 'ftp://ftp.ncbi.nlm.nih.gov/geo/series/GSE215nnn/GSE215240/suppl/GSE215240_betas_preproce…
['GSE215365']	Transcriptomics	RNA-Seq	total RNA	4	Homo sapiens	S24 | Patient derived glioblastoma cell line		none;Senicapoc		Day 2	Illumina NovaSeq 6000 (Homo sapiens)	['ftp://ftp.ncbi.nlm.nih.gov/geo/series/GSE215nnn/GSE215365/suppl/GSE215365_S24_Control_Senicapoc_log2FPKM.txt.gz']
['GSE215401']	Epigenomics	ChIP-seq	['genomic DNA', 'total RNA']	38	Homo sapiens	U87;GSC	V;C;M;CM				BGISEQ-500 (Homo sapiens)	['ftp://ftp.ncbi.nlm.nih.gov/geo/series/GSE215nnn/GSE215401/suppl/GSE215401_GSC11_V_CM.txt.gz', 'ftp://ftp.ncbi.nlm.nih.gov/geo/series/GSE215nnn/GSE215401/suppl/GSE215401_RAW.tar', 'ftp://ftp.ncbi.nlm.nih.gov/geo/series/GSE215nnn/GSE215401/suppl/GSE215401_V_C_M_CM.txt.gz']
['GSE215420']	Genomics	RNA-Seq	['genomic DNA', 'total RNA']	6	Homo sapiens	primary cell culture | E26 | glioblastoma;primary cell culture | E28 | glioblastoma					Illumina HiSeq 2500 (Homo sapiens);DNBSEQ-G400 (Homo sapiens)	['ftp://ftp.ncbi.nlm.nih.gov/geo/series/GSE215nnn/GSE215420/suppl/GSE215420_RAW.tar']
['GSE215569']	Epigenomics	Bisulfite-seq	genomic DNA	2	Homo sapiens	motor neuron			male	49 year	Illumina NovaSeq 6000 (Homo sapiens)	['ftp://ftp.ncbi.nlm.nih.gov/geo/series/GSE215nnn/GSE215569/suppl/GSE215569_RAW.tar']
['GSE215657']	Epigenomics	Bisulfite-seq	genomic DNA	2	Homo sapiens	motor neuron			male	47 year	Illumina NovaSeq 6000 (Homo sapiens)	['ftp://ftp.ncbi.nlm.nih.gov/geo/series/GSE215nnn/GSE215657/suppl/GSE215657_RAW.tar']
['GSE215679']	Epigenomics	Bisulfite-seq	genomic DNA	2	Homo sapiens	motor neuron			male	49 year	Illumina NovaSeq 6000 (Homo sapiens)	['ftp://ftp.ncbi.nlm.nih.gov/geo/series/GSE215nnn/GSE215679/suppl/GSE215679_RAW.tar']
['GSE215689']	Epigenomics	Bisulfite-seq	genomic DNA	2	Homo sapiens	motor neuron			male	47 year	Illumina NovaSeq 6000 (Homo sapiens)	['ftp://ftp.ncbi.nlm.nih.gov/geo/series/GSE215nnn/GSE215689/suppl/GSE215689_RAW.tar']
['GSE21570']	Transcriptomics	Other	total RNA	6	Homo sapiens	glioma | U87MG;glioma | U87MGL2;glioma | U87MGL3;glioma | U87MGR2;glioma | U87MGR3					[HG-U133_Plus_2] Affymetrix Human Genome U133 Plus 2.0 Array	['ftp://ftp.ncbi.nlm.nih.gov/geo/series/GSE21nnn/GSE21570/suppl/GSE21570_RAW.tar']
['GSE215873']	Transcriptomics	RNA-Seq	['other', 'total RNA']	54	Mus musculus	CT2A | glioblastoma		CAR T with poly(I:C);CAR T with PBS		Day 7	Illumina NovaSeq 6000 (Mus musculus)	['ftp://ftp.ncbi.nlm.nih.gov/geo/series/GSE215nnn/GSE215873/suppl/GSE215873_Counts_with_gene_names.txt.gz', 'ftp://ftp.ncbi.nlm.nih.gov/geo/series/GSE215nnn/GSE215873/suppl/GSE215873_NormalizedCounts_with_gene_names.txt.gz', 'ftp://ftp.ncbi.nlm.nih.gov/geo/series/GSE215nnn/GSE215873/suppl/GSE215873_QIAseqRNA-immune-repertoire-TCR.clonotypes.txt.gz', 'ftp://ftp.ncbi.nlm.nih.gov/geo/series/GSE215nn…
['GSE216626']	Transcriptomics	RNA-Seq	total RNA	6	Homo sapiens	U-87 | glioblastoma cell (GFP+ sorted);U-87 | glioblastoma cell		cerebral organoid co-culture;control spheroid			Illumina NextSeq 500 (Homo sapiens)	['ftp://ftp.ncbi.nlm.nih.gov/geo/series/GSE216nnn/GSE216626/suppl/GSE216626_dds_normalized_all.csv.gz', 'ftp://ftp.ncbi.nlm.nih.gov/geo/series/GSE216nnn/GSE216626/suppl/GSE216626_dds_not-normalized_all.csv.gz']
['GSE216888']	Transcriptomics	Other	total RNA	4	Homo sapiens	U87 | Cancer cell line		negative control;NUP107 knocked down			Agilent-026652 Whole Human Genome Microarray 4x44K v2 (Probe Name version)	['ftp://ftp.ncbi.nlm.nih.gov/geo/series/GSE216nnn/GSE216888/suppl/GSE216888_RAW.tar']
['GSE217029']	Epigenomics	ATAC-seq	genomic DNA	16	Homo sapiens	hAstro | normal human astrocytes;U3008 | GBM;U3009 | GBM;U3013 | GBM;U3028 | GBM;U3031 | GBM;U3039 | GBM;U3042 | GBM;U3047 | GBM;U3054 | GBM;U3073 | GBM;U3078 | GBM;U3085 | GBM;U3086 | GBM;U3118 | GBM;U3121 | GBM					Illumina NovaSeq 6000 (Homo sapiens)	['ftp://ftp.ncbi.nlm.nih.gov/geo/series/GSE217nnn/GSE217029/suppl/GSE217029_ATAC_10GBMSpecific_genreg.bed.gz', 'ftp://ftp.ncbi.nlm.nih.gov/geo/series/GSE217nnn/GSE217029/suppl/GSE217029_ATAC_hAstroSpecific_genreg.bed.gz', 'ftp://ftp.ncbi.nlm.nih.gov/geo/series/GSE217nnn/GSE217029/suppl/GSE217029_RAW.tar']
['GSE217031']	Epigenomics	ChIP-seq	genomic DNA	20	Homo sapiens	hAstro | normal human astrocytes;U3008 | GBM;U3009 | GBM;U3013 | GBM;U3028 | GBM;U3031 | GBM;U3039 | GBM;U3042 | GBM;U3047 | GBM;U3054 | GBM;U3073 | GBM;U3078 | GBM;U3085 | GBM;U3086 | GBM;U3118 | GBM;U3121 | GBM;U3009, U3028, U3039, U3042, U3086 | GBM;U3031, U3054, U3073, U3078, U3121 | GBM;U3008, U3013, U3047, U3085, U3118 | GBM					Illumina NovaSeq 6000 (Homo sapiens)	['ftp://ftp.ncbi.nlm.nih.gov/geo/series/GSE217nnn/GSE217031/suppl/GSE217031_H3K27Ac_10GBMSpecific_genreg.bed.gz', 'ftp://ftp.ncbi.nlm.nih.gov/geo/series/GSE217nnn/GSE217031/suppl/GSE217031_H3K27Ac_hAstroSpecific_genreg.bed.gz', 'ftp://ftp.ncbi.nlm.nih.gov/geo/series/GSE217nnn/GSE217031/suppl/GSE217031_RAW.tar']
['GSE217035']	Epigenomics	ChIP-seq	genomic DNA	20	Homo sapiens	hAstro | normal human astrocytes;U3008 | GBM;U3009 | GBM;U3013 | GBM;U3028 | GBM;U3031 | GBM;U3039 | GBM;U3042 | GBM;U3047 | GBM;U3054 | GBM;U3073 | GBM;U3078 | GBM;U3085 | GBM;U3086 | GBM;U3118 | GBM;U3121 | GBM;U3009, U3028, U3039, U3042, U3086 | GBM;U3031, U3054, U3073, U3078, U3121 | GBM;U3008, U3013, U3047, U3085, U3118 | GBM					Illumina NovaSeq 6000 (Homo sapiens)	['ftp://ftp.ncbi.nlm.nih.gov/geo/series/GSE217nnn/GSE217035/suppl/GSE217035_H3K27Me3_10GBMSpecific_genreg.bed.gz', 'ftp://ftp.ncbi.nlm.nih.gov/geo/series/GSE217nnn/GSE217035/suppl/GSE217035_H3K27Me3_hAstroSpecific_genreg.bed.gz', 'ftp://ftp.ncbi.nlm.nih.gov/geo/series/GSE217nnn/GSE217035/suppl/GSE217035_RAW.tar']
['GSE217152']	Epigenomics	ATAC-seq	genomic DNA	4	Homo sapiens	U373MG | Glioblastoma		HCMV infected;Non-infected			HiSeq X Ten (Homo sapiens)	['ftp://ftp.ncbi.nlm.nih.gov/geo/series/GSE217nnn/GSE217152/suppl/GSE217152_RAW.tar']
['GSE217344']	Epigenomics	ChIP-seq	genomic DNA	0							Illumina NovaSeq 6000 (Homo sapiens)	['ftp://ftp.ncbi.nlm.nih.gov/geo/series/GSE217nnn/GSE217344/suppl/GSE217344_H3K4me3_10GBMSpecific_genreg.bed.gz', 'ftp://ftp.ncbi.nlm.nih.gov/geo/series/GSE217nnn/GSE217344/suppl/GSE217344_H3K4me3_hAstroSpecific_genreg.bed.gz', 'ftp://ftp.ncbi.nlm.nih.gov/geo/series/GSE217nnn/GSE217344/suppl/GSE217344_RAW.tar']
['GSE217346']	Epigenomics	Other	genomic DNA	15	Homo sapiens	hAstro | normal human astrocytes;U3008 | GBM;U3009 | GBM;U3013 | GBM;U3028 | GBM;U3031 | GBM;U3039 | GBM;U3042 | GBM;U3054 | GBM;U3073 | GBM;U3078 | GBM;U3085 | GBM;U3086 | GBM;U3118 | GBM;U3121 | GBM					Illumina NovaSeq 6000 (Homo sapiens)	['ftp://ftp.ncbi.nlm.nih.gov/geo/series/GSE217nnn/GSE217346/suppl/GSE217346_Gainedloops.hAstrocount.is0-totalGBMcounts-min10-min.per.sample.count.GBM-2-8GBM-log2FCmedGBMcts.over.0_diffloops.pipeline_withoutU3047.BEDPE.gz', 'ftp://ftp.ncbi.nlm.nih.gov/geo/series/GSE217nnn/GSE217346/suppl/GSE217346_LostLoops-hAstro.specific.hAstrocount.min2_allGBMcounts0-diffloops.pipeline_withoutU3047.BEDPE.gz', '…
['GSE217347']	Transcriptomics	RNA-Seq	total RNA	8	Homo sapiens	U87 | Glioblastoma;U251 | Glioblastoma					DNBSEQ-G400 (Homo sapiens)	[]
['GSE217348']	Transcriptomics	RNA-Seq	polyA RNA	32	Homo sapiens	hAstro | normal human astrocytes;U3008 | GBM;U3009 | GBM;U3013 | GBM;U3028 | GBM;U3031 | GBM;U3039 | GBM;U3042 | GBM;U3047 | GBM;U3054 | GBM;U3073 | GBM;U3078 | GBM;U3085 | GBM;U3086 | GBM;U3118 | GBM;U3121 | GBM					Illumina NovaSeq 6000 (Homo sapiens)	[]
['GSE217349']	Epigenomics	ATAC-seq	['genomic DNA', 'polyA RNA']	21	Homo sapiens	hAstro | normal human astrocytes;U3008 | GBM;U3009 | GBM;U3013 | GBM;U3028 | GBM;U3031 | GBM;U3039 | GBM;U3042 | GBM;U3047 | GBM;U3054 | GBM;U3073 | GBM;U3078 | GBM;U3085 | GBM;U3086 | GBM;U3118 | GBM;U3121 | GBM;U3009, U3028, U3039, U3042, U3086 | GBM;U3031, U3054, U3073, U3078, U3121 | GBM;U3008, U3013, U3047, U3085, U3118 | GBM;OPC | oligodendrocyte precursor cells		none			Illumina NovaSeq 6000 (Homo sapiens)	['ftp://ftp.ncbi.nlm.nih.gov/geo/series/GSE217nnn/GSE217349/suppl/GSE217349_RAW.tar']
['GSE217366']	Transcriptomics	RNA-Seq	total RNA	12	Homo sapiens	Brain | U87 | Glioblastoma		Control-1;Control-2;Control-3;PNA-10b-1;PNA-10b-2;PNA-10b-3;PNA-21-1;PNA-21-2;PNA-21-3;PNA-10b+21-1;PNA-10b+21-2;PNA-10b+21-3			NextSeq 550 (Homo sapiens)	['ftp://ftp.ncbi.nlm.nih.gov/geo/series/GSE217nnn/GSE217366/suppl/GSE217366_Count_matrix_all_samples.txt.gz']
['GSE217511']	Transcriptomics	RNA-Seq	total RNA	36	Homo sapiens	Brain, cortical plate;Brain, germinal matrix;Brain, neocortex;Brain, svz+caudate		postmortem, non-pathological	female;male		Illumina NovaSeq 6000 (Homo sapiens)	['ftp://ftp.ncbi.nlm.nih.gov/geo/series/GSE217nnn/GSE217511/suppl/GSE217511_Cortex_Seuratmetadata.csv.gz', 'ftp://ftp.ncbi.nlm.nih.gov/geo/series/GSE217nnn/GSE217511/suppl/GSE217511_Cortex_UMAPembedding.csv.gz', 'ftp://ftp.ncbi.nlm.nih.gov/geo/series/GSE217nnn/GSE217511/suppl/GSE217511_CorticalPlate_Seuratmetadata.csv.gz', 'ftp://ftp.ncbi.nlm.nih.gov/geo/series/GSE217nnn/GSE217511/suppl/GSE217511…
['GSE217515']	Epigenomics	Other	genomic DNA	2	Homo sapiens	MDA-GSC-23-luc;MDA-GSC-23	GBM				Infinium MethylationEPIC	['ftp://ftp.ncbi.nlm.nih.gov/geo/series/GSE217nnn/GSE217515/suppl/GSE217515_Matrix_signal_intensities_BADY_celllines_GSC_23.csv.gz', 'ftp://ftp.ncbi.nlm.nih.gov/geo/series/GSE217nnn/GSE217515/suppl/GSE217515_RAW.tar']
['GSE218041']	Transcriptomics	RNA-Seq	total RNA	0							Illumina HiSeq 4000 (Homo sapiens)	['ftp://ftp.ncbi.nlm.nih.gov/geo/series/GSE218nnn/GSE218041/suppl/GSE218041_CCR7_inhibitor_TPM.txt.gz']
['GSE218042']	Transcriptomics	RNA-Seq	total RNA	6	Homo sapiens	patient-derived cells | GSC2907 | glioblastoma stem cells		shCONT;shCCR7_1;shCCR7_2			Illumina HiSeq 4000 (Homo sapiens)	['ftp://ftp.ncbi.nlm.nih.gov/geo/series/GSE218nnn/GSE218042/suppl/GSE218042_CCR7shRNA_TPM.txt.gz']
['GSE218043']	Transcriptomics	RNA-Seq	total RNA	33	Homo sapiens	lymphatic endothelial cell line;patient-derived cells | GSC2907 | glioblastoma stem cells		DMSO;Cmp2105;Navarixin			Illumina HiSeq 4000 (Homo sapiens)	[]
['GSE218081']	Transcriptomics	RNA-Seq	total RNA	12	Mus musculus	BMDCs;BMDCs | GL261 | glioma		untreated;PS 1.4 microM;MTX 2.0 microM			Illumina NovaSeq 6000 (Mus musculus)	['ftp://ftp.ncbi.nlm.nih.gov/geo/series/GSE218nnn/GSE218081/suppl/GSE218081_gene_count_matrix.txt.gz']
['GSE218331']	Transcriptomics	RNA-Seq	total RNA	4	Homo sapiens	GBM;high grade glioma					Illumina NextSeq 500 (Homo sapiens)	['ftp://ftp.ncbi.nlm.nih.gov/geo/series/GSE218nnn/GSE218331/suppl/GSE218331_RAW.tar']
['GSE218668']	Epigenomics	ATAC-seq	['genomic DNA', 'total RNA']	16	Homo sapiens	Interneuron-like progenitors;Mature interneuron-like cells;Mature Somatosatin expressed interneuron-like cells;Humna embryonic stem cells H9 (WA09)				Day 26;Day 39;Day 55	Illumina NextSeq 500 (Homo sapiens)	['ftp://ftp.ncbi.nlm.nih.gov/geo/series/GSE218nnn/GSE218668/suppl/GSE218668_FPKM.tsv.gz', 'ftp://ftp.ncbi.nlm.nih.gov/geo/series/GSE218nnn/GSE218668/suppl/GSE218668_RAW.tar']
['GSE218860']	Transcriptomics	RNA-Seq	total RNA	38	Homo sapiens;Mus musculus	brain | MGG18 | patient-derived glioblastoma cell line;brain | MGG4 | patient-derived glioblastoma cell line;brain | GL261 | chemically-induced murine glioblastoma cell line	Nes-high;Nes-low;in vivo;in vitro;BV	CTL;irradiation, 10Gy;temozolomide, 10mg/kg;DMSO;temozolomide, 25uM;Blood vessels co-culture			Illumina NovaSeq 6000 (Mus musculus);Illumina NovaSeq 6000 (Homo sapiens)	['ftp://ftp.ncbi.nlm.nih.gov/geo/series/GSE218nnn/GSE218860/suppl/GSE218860_GL261_tpm.csv.gz', 'ftp://ftp.ncbi.nlm.nih.gov/geo/series/GSE218nnn/GSE218860/suppl/GSE218860_MGG18_tpm.csv.gz', 'ftp://ftp.ncbi.nlm.nih.gov/geo/series/GSE218nnn/GSE218860/suppl/GSE218860_MGG4_BV_tpm.csv.gz', 'ftp://ftp.ncbi.nlm.nih.gov/geo/series/GSE218nnn/GSE218860/suppl/GSE218860_MGG4_tpm.csv.gz', 'ftp://ftp.ncbi.nlm.n…
['GSE219288']	Transcriptomics	RNA-Seq	total RNA	4	Homo sapiens	Glioblastoma stem cells 2 | glioblastoma stem cells		Non-treated;CXCL12 2ug/ml 48hrs			Illumina HiSeq 4000 (Homo sapiens)	['ftp://ftp.ncbi.nlm.nih.gov/geo/series/GSE219nnn/GSE219288/suppl/GSE219288_allCounts.GSC2.protCoding.txt.gz']
['GSE219408']	Transcriptomics	RNA-Seq	total RNA	2	Homo sapiens	motor neuron			male	49 year	Illumina NovaSeq 6000 (Homo sapiens)	['ftp://ftp.ncbi.nlm.nih.gov/geo/series/GSE219nnn/GSE219408/suppl/GSE219408_RAW.tar']
['GSE219541']	Transcriptomics	RNA-Seq	total RNA	2	Homo sapiens				female	36 year	NextSeq 2000 (Homo sapiens)	['ftp://ftp.ncbi.nlm.nih.gov/geo/series/GSE219nnn/GSE219541/suppl/GSE219541_RAW.tar']
['GSE219563']	Transcriptomics	Other	total RNA	2	Homo sapiens			treatment_term_name: irradiation | irradiation	female	36 year	Illumina NovaSeq 6000 (Homo sapiens)	['ftp://ftp.ncbi.nlm.nih.gov/geo/series/GSE219nnn/GSE219563/suppl/GSE219563_RAW.tar']
['GSE219733']	Transcriptomics	Other	total RNA	2	Homo sapiens				female	36 year	Illumina NovaSeq 6000 (Homo sapiens)	['ftp://ftp.ncbi.nlm.nih.gov/geo/series/GSE219nnn/GSE219733/suppl/GSE219733_RAW.tar']
['GSE219758']	Transcriptomics	Other	total RNA	2	Homo sapiens				female	36 year	HiSeq X Ten (Homo sapiens)	['ftp://ftp.ncbi.nlm.nih.gov/geo/series/GSE219nnn/GSE219758/suppl/GSE219758_ENCFF478BHR_bidirectional_peaks_GRCh38.bed.gz', 'ftp://ftp.ncbi.nlm.nih.gov/geo/series/GSE219nnn/GSE219758/suppl/GSE219758_ENCFF875PER_unidirectional_peaks_GRCh38.bed.gz', 'ftp://ftp.ncbi.nlm.nih.gov/geo/series/GSE219nnn/GSE219758/suppl/GSE219758_RAW.tar']
['GSE219759']	Transcriptomics	RNA-Seq	total RNA	2	Homo sapiens	motor neuron			male	47 year	Illumina NovaSeq 6000 (Homo sapiens)	['ftp://ftp.ncbi.nlm.nih.gov/geo/series/GSE219nnn/GSE219759/suppl/GSE219759_RAW.tar']
['GSE219789']	Transcriptomics	RNA-Seq	total RNA	2	Homo sapiens				female	36 year	Sequel II (Homo sapiens)	['ftp://ftp.ncbi.nlm.nih.gov/geo/series/GSE219nnn/GSE219789/suppl/GSE219789_RAW.tar']
['GSE219794']	Transcriptomics	RNA-Seq	total RNA	2	Homo sapiens				female	36 year	Illumina HiSeq 2500 (Homo sapiens)	['ftp://ftp.ncbi.nlm.nih.gov/geo/series/GSE219nnn/GSE219794/suppl/GSE219794_RAW.tar']
['GSE219884']	Transcriptomics	RNA-Seq	total RNA	2	Homo sapiens	motor neuron			male	49 year	Illumina NovaSeq 6000 (Homo sapiens)	['ftp://ftp.ncbi.nlm.nih.gov/geo/series/GSE219nnn/GSE219884/suppl/GSE219884_RAW.tar']
['GSE219907']	Transcriptomics	Other	total RNA	2	Homo sapiens				female	36 year	Illumina NovaSeq 6000 (Homo sapiens)	['ftp://ftp.ncbi.nlm.nih.gov/geo/series/GSE219nnn/GSE219907/suppl/GSE219907_RAW.tar']
['GSE219951']	Transcriptomics	RNA-Seq	total RNA	2	Homo sapiens	motor neuron			male	47 year	Illumina NovaSeq 6000 (Homo sapiens)	['ftp://ftp.ncbi.nlm.nih.gov/geo/series/GSE219nnn/GSE219951/suppl/GSE219951_RAW.tar']
['GSE220083']	Transcriptomics	RNA-Seq	total RNA	6	Homo sapiens	U87 | Glioblastoma					Illumina NovaSeq 6000 (Homo sapiens)	['ftp://ftp.ncbi.nlm.nih.gov/geo/series/GSE220nnn/GSE220083/suppl/GSE220083_tpm.txt.gz']
['GSE220909']	Transcriptomics	RNA-Seq	total RNA	5	Mus musculus	Brain		Vehicule;UMBO			Illumina NovaSeq 6000 (Mus musculus)	['ftp://ftp.ncbi.nlm.nih.gov/geo/series/GSE220nnn/GSE220909/suppl/GSE220909_RAW.tar']
['GSE221376']	Transcriptomics	RNA-Seq	polyA RNA	24	Mus musculus	Brain tumor | CT-2A-dmEGFRvIII-Firefly Luciferase | Glioma cell line		Vehicle Control, Day 0;√é¬±CD40, Day 0;D2C7-IT, Day 0;D2C7-IT + √é¬±CD40, Day 0;Vehicle Control, Day 3;√é¬±CD40, Day 3;D2C7-IT, Day 3;D2C7-IT + √é¬±CD40, Day 3			Illumina HiSeq 4000 (Mus musculus)	['ftp://ftp.ncbi.nlm.nih.gov/geo/series/GSE221nnn/GSE221376/suppl/GSE221376_5876__5892__5899_raw_counts.csv.gz', 'ftp://ftp.ncbi.nlm.nih.gov/geo/series/GSE221nnn/GSE221376/suppl/GSE221376_5886__5894__5895__5879__5900__5885_raw_counts.csv.gz', 'ftp://ftp.ncbi.nlm.nih.gov/geo/series/GSE221nnn/GSE221376/suppl/GSE221376_5887__5889__5880_raw_counts.csv.gz', 'ftp://ftp.ncbi.nlm.nih.gov/geo/series/GSE22…
['GSE221580']	Transcriptomics	RNA-Seq	total RNA	4	Homo sapiens	T cell		EphA2 CAR transduced, co-cultured with U251;B stimulated EphA2 CAR transduced, co-cultured with U251;EphA2 CAR transduced, co-cultured with U373;B stimulated EphA2 CAR transduced, co-cultured with U373			Illumina NovaSeq 6000 (Homo sapiens)	['ftp://ftp.ncbi.nlm.nih.gov/geo/series/GSE221nnn/GSE221580/suppl/GSE221580_TU251B_TU251.anno.txt.gz', 'ftp://ftp.ncbi.nlm.nih.gov/geo/series/GSE221nnn/GSE221580/suppl/GSE221580_TU373B_TU373.anno.txt.gz']
['GSE221714']	Transcriptomics	RNA-Seq	total RNA	24	Homo sapiens	Glioblastoma Stem Cell | Patient Derived		Control shRNA;SNX10 Knockdown shSNX10.648;SNX10 Knockdown shSNX10.358;SNX10 Knockdown shSNX10.2010			Illumina HiSeq 4000 (Homo sapiens)	[]
['GSE221949']	Epigenomics	Other	genomic DNA	6	Homo sapiens	Brain tumor | Primary tumor vascular endothelial cells					Illumina HiSeq 4000 (Homo sapiens)	['ftp://ftp.ncbi.nlm.nih.gov/geo/series/GSE221nnn/GSE221949/suppl/GSE221949_TWIST1-GBMEC5391_R1.macs2_peaks.narrowPeak.gz', 'ftp://ftp.ncbi.nlm.nih.gov/geo/series/GSE221nnn/GSE221949/suppl/GSE221949_TWIST1-GBMEC5441_R1.macs2_peaks.narrowPeak.gz', 'ftp://ftp.ncbi.nlm.nih.gov/geo/series/GSE221nnn/GSE221949/suppl/GSE221949_TWIST1-GBMEC5785_R1.macs2_peaks.narrowPeak.gz']
['GSE221950']	Transcriptomics	RNA-Seq	total RNA	6	Homo sapiens	Brain tumor | Primary tumor vascular endothelial cells					Illumina NovaSeq 6000 (Homo sapiens)	['ftp://ftp.ncbi.nlm.nih.gov/geo/series/GSE221nnn/GSE221950/suppl/GSE221950_cpm.filtered.norm.csv.gz']
['GSE221971']	Transcriptomics	RNA-Seq	total RNA	6	Homo sapiens	human glioblastoma cell line | U87		transfected with Scramble shRNA;transfected with PRMT6 shRNA			Illumina HiSeq 4000 (Homo sapiens)	['ftp://ftp.ncbi.nlm.nih.gov/geo/series/GSE221nnn/GSE221971/suppl/GSE221971_Gene.Count.FPKM.txt.gz']
['GSE2221']	Genomics	Other	['genomic DNA', 'total RNA']	30	Homo sapiens						SHFA	[]
['GSE222192']	Transcriptomics	RNA-Seq	total RNA	8	Mus musculus	Brain | CD45.2+ immune cell;Brain | immune cells + tumor cells		normal water;high glucose diet;DPBS oral gavage;D.vulgaris oral gavage;normal water + anti PD-1;high glucose diet + anti PD-1			HiSeq X Ten (Mus musculus)	['ftp://ftp.ncbi.nlm.nih.gov/geo/series/GSE222nnn/GSE222192/suppl/GSE222192_RAW.tar']
['GSE2223']	Transcriptomics	Other	total RNA	54	Homo sapiens						SHFK	[]
['GSE222421']	Transcriptomics	RNA-Seq	total RNA	8	Homo sapiens	normal brain tissues;GBM tumor tissues					Illumina HiSeq 4000 (Homo sapiens)	['ftp://ftp.ncbi.nlm.nih.gov/geo/series/GSE222nnn/GSE222421/suppl/GSE222421_Expression_circRNA.txt.gz']
['GSE222481']	Transcriptomics	RNA-Seq	polyA RNA	5	Homo sapiens	Brain | SU-DIPGVI | Patient-derived diffuse intrinsic pontine glioma (DIPG)		None (vehicle);100 nM BDNF (16 hours)			Illumina NextSeq 500 (Homo sapiens)	['ftp://ftp.ncbi.nlm.nih.gov/geo/series/GSE222nnn/GSE222481/suppl/GSE222481_DIPGVI_BDNF-treatedvsUntreated_DESEQ2_results.csv.gz', 'ftp://ftp.ncbi.nlm.nih.gov/geo/series/GSE222nnn/GSE222481/suppl/GSE222481_DIPGVI_BDNF-treatedvsUntreated_RAWtpm.csv.gz', 'ftp://ftp.ncbi.nlm.nih.gov/geo/series/GSE222nnn/GSE222481/suppl/GSE222481_DIPGVI_BDNF-treatedvsUntreated_metadata.csv.gz']
['GSE222515']	Transcriptomics	RNA-Seq	polyA RNA	80	Homo sapiens	Glioblastoma	Primary;Recurrent				Illumina HiSeq 2500 (Homo sapiens)	['ftp://ftp.ncbi.nlm.nih.gov/geo/series/GSE222nnn/GSE222515/suppl/GSE222515_output_tpm_all_samples.txt.gz']
['GSE222518']	Transcriptomics	RNA-Seq	total RNA	21	Homo sapiens	Quasi-normal Brain | Leukocytes;Brain Tumor | Leukocytes	Dysembryoplastic neuroepithelial tumor;Astrocytoma;Oligodendroglioma;Glioblastoma;Glioblastoma/Gliosarcoma	Not Applicable;Treatment Naive;Standard of care			Illumina HiSeq 4000 (Homo sapiens)	['ftp://ftp.ncbi.nlm.nih.gov/geo/series/GSE222nnn/GSE222518/suppl/GSE222518_RAW.tar']
['GSE222520']	Transcriptomics	RNA-Seq	total RNA	21	Homo sapiens	Quasi-normal Brain | Leukocytes;Brain Tumor | Leukocytes	Dysembryoplastic neuroepithelial tumor;Type IIIa focal cortical dysplasia;Astrocytoma;Oligodendroglioma;Glioblastoma;Glioblastoma/Gliosarcoma	Not Applicable;Treatment Naive;Standard of care			Illumina NovaSeq 6000 (Homo sapiens)	['ftp://ftp.ncbi.nlm.nih.gov/geo/series/GSE222nnn/GSE222520/suppl/GSE222520_RAW.tar']
['GSE222522']	Transcriptomics	RNA-Seq	total RNA	17	Homo sapiens	Quasi-normal Brain | Leukocytes;Brain Tumor | Leukocytes	Dysembryoplastic neuroepithelial tumor;Type IIIa focal cortical dysplasia;Astrocytoma;Oligodendroglioma;Glioblastoma;Glioblastoma/Gliosarcoma	Not Applicable;Treatment Naive;Standard of care			Illumina HiSeq 4000 (Homo sapiens);Illumina NovaSeq 6000 (Homo sapiens)	['ftp://ftp.ncbi.nlm.nih.gov/geo/series/GSE222nnn/GSE222522/suppl/GSE222522_RAW.tar']
['GSE222560']	Transcriptomics	RNA-Seq	polyA RNA	4	Homo sapiens	Brain | SU-DIPG21 | Patient-derived DIPG culture;Brain | SU-DIPG25 | Patient-derived DIPG culture		None			Illumina NextSeq 500 (Homo sapiens)	['ftp://ftp.ncbi.nlm.nih.gov/geo/series/GSE222nnn/GSE222560/suppl/GSE222560_DIPG21_25_metadata.csv.gz', 'ftp://ftp.ncbi.nlm.nih.gov/geo/series/GSE222nnn/GSE222560/suppl/GSE222560_RAW.tar']
['GSE222666']	Transcriptomics	RNA-Seq	total RNA	42	Homo sapiens	plasma					NextSeq 550 (Homo sapiens)	['ftp://ftp.ncbi.nlm.nih.gov/geo/series/GSE222nnn/GSE222666/suppl/GSE222666_all_samples.txt.gz', 'ftp://ftp.ncbi.nlm.nih.gov/geo/series/GSE222nnn/GSE222666/suppl/GSE222666_all_samples_rpm_miRNA.txt.gz']
['GSE222895']	Transcriptomics	RNA-Seq	total RNA	24	Homo sapiens	U87 tumor | U87 | Glioblastoma cells;IOMM-Lee tumor | IOMM-Lee | Malignant meningioma cells		PBS;Laser;G47delta-KillerRed;G47delta-KillerRed and laser			Illumina NextSeq 500 (Homo sapiens)	[]
['GSE222971']	Transcriptomics	RNA-Seq	polyA RNA	2	Mus musculus	Mut6 | Brain tumor		DMSO;100 nM MM0299			Illumina HiSeq 4000 (Mus musculus)	['ftp://ftp.ncbi.nlm.nih.gov/geo/series/GSE222nnn/GSE222971/suppl/GSE222971_RAW.tar']
['GSE223063']	Transcriptomics	RNA-Seq	polyA RNA	6	Homo sapiens	glioblastoma			F;M	46;69	Illumina NovaSeq 6000 (Homo sapiens)	['ftp://ftp.ncbi.nlm.nih.gov/geo/series/GSE223nnn/GSE223063/suppl/GSE223063_RAW.tar']
['GSE223064']	Transcriptomics	RNA-Seq	polyA RNA	7	Homo sapiens	glioblastoma			M;F	29;63;60;62;52	Illumina HiSeq 2500 (Homo sapiens)	['ftp://ftp.ncbi.nlm.nih.gov/geo/series/GSE223nnn/GSE223064/suppl/GSE223064_gbm_tpm.csv.gz']
['GSE223065']	Transcriptomics	RNA-Seq	polyA RNA	0							Illumina HiSeq 2500 (Homo sapiens);Illumina NovaSeq 6000 (Homo sapiens)	['ftp://ftp.ncbi.nlm.nih.gov/geo/series/GSE223nnn/GSE223065/suppl/GSE223065_RAW.tar']
['GSE223280']	Epigenomics	Other	genomic DNA	3	Homo sapiens	patient derived glioma stem cells | glioblastoma					Illumina NextSeq 500 (Homo sapiens)	['ftp://ftp.ncbi.nlm.nih.gov/geo/series/GSE223nnn/GSE223280/suppl/GSE223280_RAW.tar', 'ftp://ftp.ncbi.nlm.nih.gov/geo/series/GSE223nnn/GSE223280/suppl/GSE223280_V_KDM1A.consensus.peaks.bed.gz']
['GSE223297']	Transcriptomics	RNA-Seq	total RNA	4	Homo sapiens	Gliobalstoma | KNS42		DMSO;CPI-613			Illumina NovaSeq 6000 (Homo sapiens)	['ftp://ftp.ncbi.nlm.nih.gov/geo/series/GSE223nnn/GSE223297/suppl/GSE223297_CPI-613_1-2_deseq_report.tsv.gz', 'ftp://ftp.ncbi.nlm.nih.gov/geo/series/GSE223nnn/GSE223297/suppl/GSE223297_DMSO_1-2_deseq_report.tsv.gz']
['GSE223607']	Transcriptomics	RNA-Seq	total RNA	74	Homo sapiens	Tumor | U-87 MG | glioblastoma		radiotherapy - 20 Gy electrons | FLASH-RT physioxia, late;radiotherapy - 20 Gy electrons | FLASH-RT hyperoxia, 24 hr;radiotherapy - 20 Gy electrons | CONV-RT physioxia, late;radiotherapy - 20 Gy electrons | FLASH-RT hypoxia, 24 hr;radiotherapy - 20 Gy electrons | CONV-RT hypoxia, 24 hr;radiotherapy - 20 Gy electrons | CONV-RT hyperoxia, late;radiotherapy - 20 Gy electrons | FLASH-RT hyperoxia, la…			Illumina HiSeq 4000 (Homo sapiens)	['ftp://ftp.ncbi.nlm.nih.gov/geo/series/GSE223nnn/GSE223607/suppl/GSE223607_24h_counts_full.txt.gz', 'ftp://ftp.ncbi.nlm.nih.gov/geo/series/GSE223nnn/GSE223607/suppl/GSE223607_late_counts_full.txt.gz']
['GSE22385']	Transcriptomics	Other	total RNA	6	Homo sapiens	U87 glioblastoma cell line					[HG-U133A_2] Affymetrix Human Genome U133A 2.0 Array	['ftp://ftp.ncbi.nlm.nih.gov/geo/series/GSE22nnn/GSE22385/suppl/GSE22385_RAW.tar']
['GSE224082']	Transcriptomics	RNA-Seq	total RNA	16	Homo sapiens	glioblastoma cells | LN18;glioblastoma cells | LNZ308;normal human astrocyte cells | NHA		diluent;TCP			Illumina HiSeq 4000 (Homo sapiens)	['ftp://ftp.ncbi.nlm.nih.gov/geo/series/GSE224nnn/GSE224082/suppl/GSE224082_geo_submission_raw_count.txt.gz']
['GSE224090']	Transcriptomics	RNA-Seq	polyA RNA	4	Homo sapiens	PBMC;Tumor-infiltrating CD45+ immune cells					Illumina NovaSeq 6000 (Homo sapiens)	['ftp://ftp.ncbi.nlm.nih.gov/geo/series/GSE224nnn/GSE224090/suppl/GSE224090_RAW.tar']
['GSE224104']	Transcriptomics	Other	total RNA	94	Homo sapiens	brain;commercial RNA;brain | Glioblastoma (G);brain | Astrocytoma (A);brain | Oligodendroglioma (O);commercial RNA | RNA ref					Illumina NovaSeq 6000 (Homo sapiens)	['ftp://ftp.ncbi.nlm.nih.gov/geo/series/GSE224nnn/GSE224104/suppl/GSE224104_RAW.tar', 'ftp://ftp.ncbi.nlm.nih.gov/geo/series/GSE224nnn/GSE224104/suppl/GSE224104_cscores.csv.gz', 'ftp://ftp.ncbi.nlm.nih.gov/geo/series/GSE224nnn/GSE224104/suppl/GSE224104_cscores_validation_cohort.csv.gz']
['GSE224149']	Epigenomics	ATAC-seq	['genomic DNA', 'polyA RNA']	13	Homo sapiens	BJ fibroblast cell line | fibroblasts;U87 human glioma cell line / 3T3 mouse fibroblast cell line | human glioma cells / mouse fibroblasts;glioblastoma tissue;U87-MG, NIH-3T3 | glioma cells (U87), fibroblast (3T3)					Illumina NextSeq 500 (Homo sapiens; Mus musculus);NextSeq 550 (Homo sapiens);Illumina NovaSeq 6000 (Homo sapiens)	['ftp://ftp.ncbi.nlm.nih.gov/geo/series/GSE224nnn/GSE224149/suppl/GSE224149_RAW.tar']
['GSE224692']	Transcriptomics	RNA-Seq	total RNA	18	Homo sapiens	T98G		DMSO;DEOX;GNET;PHEN;PHDE;PHGN		2 h	Illumina NextSeq 500 (Homo sapiens)	[]
['GSE224727']	Transcriptomics	RNA-Seq	polyA RNA	34	Homo sapiens;Mus musculus	acute slice culture of glioma resection;Brain tumor tissue resection;Neurosphere culture | TS543 | Neurosephere;Brain tumor tissue resection | TS543 | Neurosephere	Anaplastic Astrocytoma, WHO Grade III;Glioblastoma, WHO Grade IV	drug vehicle (DMSO), 18-hour;50 nM RSL3, 18-hour;50 nM RSL3 and 10 √Ç¬µM Ferrostatin-1, 18-hour;drug vehicle (DMSO) or RSL3;DMSO	F;M;female	30-39;70-79;50-59;60-69;24-hour;72-hour;7 days	Illumina NextSeq 500 (Homo sapiens);Illumina NextSeq 500 (Mus musculus);Illumina NovaSeq 6000 (Homo sapiens)	['ftp://ftp.ncbi.nlm.nih.gov/geo/series/GSE224nnn/GSE224727/suppl/GSE224727_RAW.tar']
['GSE224941']	Transcriptomics	RNA-Seq	total RNA	0							Illumina NovaSeq 6000 (Homo sapiens)	['ftp://ftp.ncbi.nlm.nih.gov/geo/series/GSE224nnn/GSE224941/suppl/GSE224941_Bladder.carcinoma.cnt.txt.gz', 'ftp://ftp.ncbi.nlm.nih.gov/geo/series/GSE224nnn/GSE224941/suppl/GSE224941_Breast.carcinoma.cnt.txt.gz', 'ftp://ftp.ncbi.nlm.nih.gov/geo/series/GSE224nnn/GSE224941/suppl/GSE224941_Lung.carcinoma.cnt.txt.gz', 'ftp://ftp.ncbi.nlm.nih.gov/geo/series/GSE224nnn/GSE224941/suppl/GSE224941_Melanoma.…
['GSE224942']	Epigenomics	ATAC-seq	['genomic DNA', 'total RNA']	356	Mus musculus;Homo sapiens	LLC | unsorted cells;LLC | CD45+ MHC-II+;B16 | unsorted cells;B16 | CD45+ MHC-II+;PDC | HLA-DR+CD11C-CD123+;CDC2 | HLA-DR+CD11C+CD141-CD1C+;CDC1 | HLA-DR+CD11C+CD141+;K562 | GFP+;K562 | CD45+HLA-DR+;IGR-39 | GFP+;IGR-39 | CD45+HLA-DR+;A172 | GFP+;A172 | CD45+HLA-DR+;T98G | GFP+;T98G | HLA-DR+;T98G | CD45+HLA-DR+;HEF | GFP+;HEF | CD45+;HEF | CD45+HLA-DR+;HMV-II | GFP+;HMV-II | HLA-DR+;HMV-II | CD4…	chronic myeloid leukaemia;melanoma;glioblastoma;pancreatic adenocarcinoma;rectal adenocarcinoma;bile duct carcinoma;gastric tubullar adenocarcinoma;oral cavity carcinoma;ovarian carcinoma;breast adenocarcinoma;lung adenocarcinoma;lung squamous carcinoma	Cells were sorted by FACS		Cells were collected 9 days after viral transduction;Cells were collected 3 days after viral transduction;Cells were collected 5 days after viral transduction;Cells were collected 7 days after viral transduction	Illumina NextSeq 500 (Homo sapiens);Illumina NextSeq 500 (Mus musculus);Illumina NovaSeq 6000 (Homo sapiens)	[]
['GSE225191']	Transcriptomics	Other	total RNA	21	Homo sapiens	cell line established from glioblastoma WHO grade IV | human glioblastoma stem cells		untreated;30 uM chloroquine;24 hrs after 2Gy radiation			[HuGene-1_0-st] Affymetrix Human Gene 1.0 ST Array [Hugene10st_Hs_ENST.22.0.0 ]	['ftp://ftp.ncbi.nlm.nih.gov/geo/series/GSE225nnn/GSE225191/suppl/GSE225191_RAW.tar']
['GSE225210']	Transcriptomics	RNA-Seq	polyA RNA	8	Homo sapiens	GSC827 | glioma stem-like cells		Control;LMP400;LMP400+Olaparib;Olaparib			Illumina NovaSeq 6000 (Homo sapiens)	['ftp://ftp.ncbi.nlm.nih.gov/geo/series/GSE225nnn/GSE225210/suppl/GSE225210_raw_count_matrix_GSC827.txt.gz']
['GSE225775']	Transcriptomics	RNA-Seq	polyA RNA	4	Homo sapiens	A172 cells | Human glioblastoma brain cancer cells expressing dCas9-KRAB or dCas9-SunTag and further transduced to express single-guide RNAs against HPRT1, mismatch repair genes or non-targeting control single-guide RNAs.;A172, T98G and U87MG cells | Human glioblastoma brain cancer cells expressing dCas9-KRAB and further transduced to express single-guide RNAs against 522 protein kinases or non-t…		Cells were treated with increasing doses of 6-thioguanine, Temozolomide or dmso vehicle control.;Cells were treated with increasing doses of the small molecules Lapatinib, Nintedanib, Trametinib, ZSTK474 or dmso vehicle control.;Cells were treated with increasing doses of the small molecules Alectinib, AZ628, AZD7762, BI-D1870, BM3-345541, DDR1-IN-1, Doxorubicin, GSK690693, Infigratinib, KU-5933,…			NextSeq 550 (Homo sapiens);Illumina NovaSeq 6000 (Homo sapiens);NextSeq 2000 (Homo sapiens)	['ftp://ftp.ncbi.nlm.nih.gov/geo/series/GSE225nnn/GSE225775/suppl/GSE225775_RAW.tar']
['GSE225869']	Transcriptomics	RNA-Seq	total RNA	12	Homo sapiens	U251 | human glioblastoma cells		DMSO;Temozolomide		24h	Illumina NovaSeq 6000 (Homo sapiens)	['ftp://ftp.ncbi.nlm.nih.gov/geo/series/GSE225nnn/GSE225869/suppl/GSE225869_FPKMs_all_samples.txt.gz', 'ftp://ftp.ncbi.nlm.nih.gov/geo/series/GSE225nnn/GSE225869/suppl/GSE225869_Raw_counts_all_samples.txt.gz']
['GSE225964']	Epigenomics	Bisulfite-seq	genomic DNA	2	Homo sapiens	glioblastoma tumor					Illumina NextSeq 500 (Homo sapiens)	['ftp://ftp.ncbi.nlm.nih.gov/geo/series/GSE225nnn/GSE225964/suppl/GSE225964_RAW.tar']
['GSE225967']	Epigenomics	Bisulfite-seq	genomic DNA	6	Escherichia phage Lambda	control lambda phage		unmethylated;CpG Methylated;GpC Methylated			Illumina MiSeq (Escherichia phage Lambda)	['ftp://ftp.ncbi.nlm.nih.gov/geo/series/GSE225nnn/GSE225967/suppl/GSE225967_RAW.tar']
['GSE225971']	Epigenomics	Bisulfite-seq	genomic DNA	19		control pUC19, lambda phage, and T4-phage		unmethylated;50% CpG methylated;100% CpG methylated;100% GpC methylated			Illumina MiSeq (Cloning vector pUC19; Escherichia phage Lambda; Escherichia phage T4)	['ftp://ftp.ncbi.nlm.nih.gov/geo/series/GSE225nnn/GSE225971/suppl/GSE225971_RAW.tar']
['GSE225973']	Epigenomics	Bisulfite-seq	genomic DNA	8		control pUC19, lambda phage, and T4-phage		no TET;TET			Illumina MiSeq (Cloning vector pUC19; Escherichia phage Lambda; Escherichia phage T4)	['ftp://ftp.ncbi.nlm.nih.gov/geo/series/GSE225nnn/GSE225973/suppl/GSE225973_RAW.tar']
['GSE225975']	Epigenomics	Bisulfite-seq	genomic DNA	0							Illumina NextSeq 500 (Homo sapiens);Illumina MiSeq (Escherichia phage Lambda);Illumina MiSeq (Cloning vector pUC19; Escherichia phage Lambda; Escherichia phage T4)	['ftp://ftp.ncbi.nlm.nih.gov/geo/series/GSE225nnn/GSE225975/suppl/GSE225975_RAW.tar']
['GSE226172']	Transcriptomics	RNA-Seq	total RNA	0							Illumina NovaSeq 6000 (Mus musculus)	['ftp://ftp.ncbi.nlm.nih.gov/geo/series/GSE226nnn/GSE226172/suppl/GSE226172_RAW.tar']
['GSE226202']	Transcriptomics	RNA-Seq	total RNA	11	Homo sapiens	Brain | patient-derived | glioblastoma		not treated, temozolomide;not treated;temozolomide			Illumina NextSeq 500 (Homo sapiens)	['ftp://ftp.ncbi.nlm.nih.gov/geo/series/GSE226nnn/GSE226202/suppl/GSE226202_RAW.tar']
['GSE226292']	Transcriptomics	RNA-Seq	total RNA	0							Illumina NovaSeq 6000 (Mus musculus)	['ftp://ftp.ncbi.nlm.nih.gov/geo/series/GSE226nnn/GSE226292/suppl/GSE226292_RAW.tar']
['GSE226293']	Transcriptomics	RNA-Seq	total RNA	32	Mus musculus	Bone marrow | primary cell | macrophage;Brain cortex | primary cell | Microglia;glioblastoma | brain tumor | CD45+/CD45- cells		PBS;LPS;IFNgamma;dead SB28 cells;inactive ASO;Trem2 ASO;400 √é¬ºg Trem2 ASO;401 √é¬ºg Trem2 ASO;400 √é¬ºg inactive ASO			Illumina NovaSeq 6000 (Mus musculus)	['ftp://ftp.ncbi.nlm.nih.gov/geo/series/GSE226nnn/GSE226293/suppl/GSE226293_RAW.tar']
['GSE226468']	Transcriptomics	RNA-Seq	total RNA	11	Mus musculus	Brain					Illumina NextSeq 500 (Mus musculus)	['ftp://ftp.ncbi.nlm.nih.gov/geo/series/GSE226nnn/GSE226468/suppl/GSE226468_RAW.tar']
['GSE226647']	Transcriptomics	RNA-Seq	total RNA	12	Homo sapiens	H7 ESC | ESC derived astrocyte progenitor		astrocytic lineage differentiation		Day 160	Illumina HiSeq 4000 (Homo sapiens)	[]
['GSE226700']	Transcriptomics	Other	total RNA	12	Homo sapiens	primary GBM cells					[Clariom_S_Human] Affymetrix Clariom S Assay, Human (Includes Pico Assay)	['ftp://ftp.ncbi.nlm.nih.gov/geo/series/GSE226nnn/GSE226700/suppl/GSE226700_RAW.tar']
['GSE226721']	Transcriptomics	RNA-Seq	total RNA	8	Homo sapiens	Glioblastoma		DMSO 8 days post-chip;1uM GSK3368715 8 days post-chip			Illumina NovaSeq 6000 (Homo sapiens)	['ftp://ftp.ncbi.nlm.nih.gov/geo/series/GSE226nnn/GSE226721/suppl/GSE226721_EXP4vsCTRL4_deg.txt.gz', 'ftp://ftp.ncbi.nlm.nih.gov/geo/series/GSE226nnn/GSE226721/suppl/GSE226721_EXP5vsCTRL5_deg.txt.gz', 'ftp://ftp.ncbi.nlm.nih.gov/geo/series/GSE226nnn/GSE226721/suppl/GSE226721_EXP6vsCTRL6_deg.txt.gz', 'ftp://ftp.ncbi.nlm.nih.gov/geo/series/GSE226nnn/GSE226721/suppl/GSE226721_EXP7vsCTRL7_deg.txt.gz'…
['GSE226726']	Epigenomics	ATAC-seq	genomic DNA	11	Homo sapiens	brain (tumour) | glioblastoma					Illumina NovaSeq 6000 (Homo sapiens)	['ftp://ftp.ncbi.nlm.nih.gov/geo/series/GSE226nnn/GSE226726/suppl/GSE226726_519_chromvar.Rdata.gz', 'ftp://ftp.ncbi.nlm.nih.gov/geo/series/GSE226nnn/GSE226726/suppl/GSE226726_519_rna.Rdata.gz', 'ftp://ftp.ncbi.nlm.nih.gov/geo/series/GSE226nnn/GSE226726/suppl/GSE226726_521_chromvar.Rdata.gz', 'ftp://ftp.ncbi.nlm.nih.gov/geo/series/GSE226nnn/GSE226726/suppl/GSE226726_521_rna.Rdata.gz', 'ftp://ftp.n…
['GSE226740']	Transcriptomics	RNA-Seq	total RNA	2	Homo sapiens	ESC derived astrocyte progenitor cells | H7				Day 160;Day 220	Illumina HiSeq 4000 (Homo sapiens)	['ftp://ftp.ncbi.nlm.nih.gov/geo/series/GSE226nnn/GSE226740/suppl/GSE226740_RAW.tar']
['GSE226757']	Transcriptomics	RNA-Seq	total RNA	12	Homo sapiens	THP-1 | monocyte cell line derived from acute monocytic leukemia patient	undifferentiated;differentiated to macrophages with PMA	none;LN-18 supernatant;T98G supernatant		Day 0	Illumina HiSeq 4000 (Homo sapiens)	['ftp://ftp.ncbi.nlm.nih.gov/geo/series/GSE226nnn/GSE226757/suppl/GSE226757_counts_macro.txt.gz']
['GSE226765']	Transcriptomics	RNA-Seq	total RNA	6	Homo sapiens	GSC-040815		Control;CIDD-0149897			Illumina NovaSeq 6000 (Homo sapiens)	['ftp://ftp.ncbi.nlm.nih.gov/geo/series/GSE226nnn/GSE226765/suppl/GSE226765_RAW.tar']
[truncated: 1,032 more rows]

## Sheet: 2. Filtered_GBM_datasets
External_experiment_source_id	Omics_type_norm	Sequencing_type_norm	Sequencing_library	Sample_count	Organism	Tissue_and_Cell_Types	Disease_State	Treatment_info	Sex	Age	Platform_name	Experiment_data_link	Manual_Check
[truncated: 15 more rows]

## Sheet: 3. ALS_cohort
External_experiment_source_id	Omics_type_norm	Sequencing_type_norm	Sequencing_library	Sample_count	Organism	Tissue_and_Cell_Types	Tissue_and_Cell_Types_clean	Disease_State	Treatment_info	Sex	Age	Platform_name	Experiment_data_link
[truncated: 544 more rows]

[truncated: 1 more sheets: 4. ALS_repurposing_candidates]
